# Supplementary material for: Computational models for prediction of protein–protein interaction in rice and Magnaporthe grisea
Source: Front Plant Sci. 2023 Feb 1;13:1046209. doi: 10.3389/fpls.2022.1046209 (PMC9929577; doi:10.3389/fpls.2022.1046209)
Supplement: Supplementary file 1 [file DataSheet_1.csv]

Supplementary Data Sheet: Predicted PPIs
Rice_ID	Mgg_ID
LOC_Os05g36050.1	MGG_06599T0
LOC_Os11g17080.1	MGG_06400T0
LOC_Os02g48210.1	MGG_01596T0
LOC_Os05g03920.1	MGG_04475T0
LOC_Os07g36760.1	MGG_12821T0
LOC_Os08g42750.1	MGG_09519T0
LOC_Os04g13640.1	MGG_09519T0
LOC_Os05g41270.1	MGG_01596T0
LOC_Os01g41870.1	MGG_10181T0
LOC_Os03g44020.1	MGG_01596T0
LOC_Os03g29410.1	MGG_05312T0
LOC_Os06g09230.2	MGG_13349T0
LOC_Os05g44990.1	MGG_10596T0
LOC_Os12g06490.2	MGG_08689T0
LOC_Os03g17300.3	MGG_00760T0
LOC_Os05g40770.1	MGG_02757T0
LOC_Os01g02350.1	MGG_14773T0
LOC_Os08g39240.2	MGG_00803T0
LOC_Os06g45020.1	MGG_06393T0
LOC_Os05g16740.1	MGG_06420T0
LOC_Os02g56630.1	MGG_09296T0
LOC_Os09g18530.1	MGG_01816T0
LOC_Os01g47530.2	MGG_09960T0
LOC_Os01g10890.1	MGG_11418T0
LOC_Os06g02550.1	MGG_06400T0
LOC_Os06g45300.1	MGG_05376T0
LOC_Os01g39600.1	MGG_07012T0
LOC_Os10g39420.1	MGG_03026T0
LOC_Os03g22050.1	MGG_06320T0
LOC_Os02g03410.2	MGG_01596T0
LOC_Os04g47570.1	MGG_00803T0
LOC_Os02g40180.1	MGG_06382T0
LOC_Os06g45630.1	MGG_12944T0
LOC_Os02g43430.1	MGG_06482T0
LOC_Os11g47170.1	MGG_06320T0
LOC_Os05g44960.1	MGG_13931T0
LOC_Os01g04460.1	MGG_00760T0
LOC_Os08g03040.1	MGG_06599T0
LOC_Os01g45380.1	MGG_01816T0
LOC_Os10g04730.1	MGG_01362T0
LOC_Os06g49170.1	MGG_05376T0
LOC_Os07g29330.3	MGG_12122T0
LOC_Os10g39010.2	MGG_14674T0
LOC_Os01g60280.1	MGG_08689T0
LOC_Os07g04820.1	MGG_13349T0
LOC_Os08g03100.1	MGG_06320T0
LOC_Os11g07060.5	MGG_09960T0
LOC_Os11g03970.1	MGG_12821T0
LOC_Os01g20900.2	MGG_01362T0
LOC_Os05g17050.1	MGG_12118T0
LOC_Os06g49260.1	MGG_04475T0
LOC_Os01g13060.1	MGG_04790T0
LOC_Os04g54110.1	MGG_01998T0
LOC_Os09g38834.1	MGG_01998T0
LOC_Os05g30870.1	MGG_09413T0
LOC_Os11g47180.1	MGG_06421T0
LOC_Os03g06330.1	MGG_05074T0
LOC_Os01g14926.1	MGG_12944T0
LOC_Os01g14932.1	MGG_06514T0
LOC_Os02g02780.1	MGG_14674T0
LOC_Os02g05730.1	MGG_09296T0
LOC_Os04g35700.2	MGG_06320T0
LOC_Os07g40550.2	MGG_01596T0
LOC_Os12g03810.2	MGG_06320T0
LOC_Os03g08550.2	MGG_02051T0
LOC_Os02g03410.1	MGG_00479T0
LOC_Os01g01410.2	MGG_00883T0
LOC_Os08g14940.1	MGG_12408T0
LOC_Os05g41950.1	MGG_08643T0
LOC_Os11g02830.2	MGG_00183T0
LOC_Os04g23720.1	MGG_00803T0
LOC_Os07g29330.2	MGG_06760T0
LOC_Os01g45620.1	MGG_01217T0
LOC_Os07g06740.1	MGG_10181T0
LOC_Os04g13640.1	MGG_00700T0
LOC_Os02g05940.1	MGG_10268T0
LOC_Os05g33080.1	MGG_12821T0
LOC_Os04g56360.1	MGG_15325T0
LOC_Os02g54510.3	MGG_05074T0
LOC_Os07g42940.4	MGG_09960T0
LOC_Os04g22470.1	MGG_13401T0
LOC_Os03g16130.4	MGG_04790T0
LOC_Os12g44090.1	MGG_02757T0
LOC_Os02g34750.2	MGG_14847T0
LOC_Os11g47180.1	MGG_02061T0
LOC_Os05g43570.3	MGG_06928T0
LOC_Os02g11980.1	MGG_01998T0
LOC_Os05g46760.1	MGG_06382T0
LOC_Os03g15770.2	MGG_08689T0
LOC_Os03g61060.2	MGG_00479T0
LOC_Os08g01270.1	MGG_00803T0
LOC_Os07g29330.2	MGG_08547T0
LOC_Os12g30150.1	MGG_01822T0
LOC_Os01g39600.1	MGG_12408T0
LOC_Os03g61060.1	MGG_05220T0
LOC_Os08g42580.4	MGG_10596T0
LOC_Os06g06760.3	MGG_08689T0
LOC_Os03g21230.1	MGG_02832T0
LOC_Os01g56330.1	MGG_01822T0
LOC_Os07g35260.1	MGG_14674T0
LOC_Os08g40650.1	MGG_12821T0
LOC_Os11g04170.1	MGG_06382T0
LOC_Os05g41270.1	MGG_12408T0
LOC_Os01g67340.3	MGG_08549T0
LOC_Os01g12790.1	MGG_10596T0
LOC_Os06g38650.1	MGG_01998T0
LOC_Os03g22050.3	MGG_01596T0
LOC_Os02g35760.2	MGG_01596T0
LOC_Os04g52840.2	MGG_02810T0
LOC_Os05g49140.2	MGG_06320T0
LOC_Os05g11750.2	MGG_03026T0
LOC_Os09g39930.1	MGG_06514T0
LOC_Os01g45420.1	MGG_14266T0
LOC_Os05g44990.1	MGG_14620T0
LOC_Os07g04820.1	MGG_04100T0
LOC_Os10g39010.1	MGG_07291T0
LOC_Os05g01040.1	MGG_01822T0
LOC_Os12g37980.1	MGG_15325T0
LOC_Os02g57420.1	MGG_05376T0
LOC_Os02g47220.3	MGG_06382T0
LOC_Os05g41270.1	MGG_09519T0
LOC_Os03g60710.1	MGG_06421T0
LOC_Os11g07120.2	MGG_14620T0
LOC_Os05g16430.1	MGG_06368T0
LOC_Os05g25450.2	MGG_00883T0
LOC_Os03g17980.1	MGG_14773T0
LOC_Os03g62700.1	MGG_05074T0
LOC_Os09g18594.2	MGG_10826T0
LOC_Os05g17604.1	MGG_02061T0
LOC_Os06g13320.1	MGG_12408T0
LOC_Os07g10630.1	MGG_13349T0
LOC_Os07g38070.1	MGG_01816T0
LOC_Os11g07100.1	MGG_06382T0
LOC_Os12g01700.1	MGG_12821T0
LOC_Os02g47410.3	MGG_06320T0
LOC_Os07g38120.1	MGG_14620T0
LOC_Os06g16330.1	MGG_06421T0
LOC_Os07g31190.1	MGG_01596T0
LOC_Os05g07450.1	MGG_02757T0
LOC_Os02g54510.3	MGG_01260T0
LOC_Os12g03810.3	MGG_06382T0
LOC_Os03g08550.2	MGG_09565T0
LOC_Os06g41560.1	MGG_08689T0
LOC_Os03g16130.3	MGG_00803T0
LOC_Os06g51170.1	MGG_12821T0
LOC_Os12g07800.1	MGG_08689T0
LOC_Os01g09860.1	MGG_03729T0
LOC_Os11g04170.1	MGG_06420T0
LOC_Os02g39560.2	MGG_00760T0
LOC_Os06g43030.1	MGG_02051T0
LOC_Os02g54900.1	MGG_06599T0
LOC_Os03g12470.1	MGG_06413T0
LOC_Os11g39370.2	MGG_08549T0
LOC_Os07g37810.2	MGG_01260T0
LOC_Os06g47650.1	MGG_06599T0
LOC_Os07g08860.1	MGG_14773T0
LOC_Os05g15720.1	MGG_00479T0
LOC_Os01g26390.1	MGG_09413T0
LOC_Os07g42940.7	MGG_14773T0
LOC_Os10g10130.3	MGG_14847T0
LOC_Os06g29080.1	MGG_06320T0
LOC_Os06g07070.1	MGG_04790T0
LOC_Os03g07430.3	MGG_13349T0
LOC_Os03g21510.1	MGG_12821T0
LOC_Os05g11790.1	MGG_06382T0
LOC_Os06g48590.1	MGG_12101T0
LOC_Os02g38080.1	MGG_08547T0
LOC_Os04g47300.1	MGG_12821T0
LOC_Os11g07120.2	MGG_05312T0
LOC_Os04g29680.1	MGG_04790T0
LOC_Os08g01270.1	MGG_00800T0
LOC_Os11g45280.2	MGG_05220T0
LOC_Os01g36080.3	MGG_10268T0
LOC_Os05g17604.3	MGG_02944T0
LOC_Os11g36140.1	MGG_06599T0
LOC_Os03g03660.4	MGG_07012T0
LOC_Os03g12390.1	MGG_02757T0
LOC_Os06g09230.2	MGG_11326T0
LOC_Os10g39010.2	MGG_13401T0
LOC_Os04g49510.1	MGG_06760T0
LOC_Os07g04810.1	MGG_06599T0
LOC_Os02g41580.1	MGG_12821T0
LOC_Os09g38840.1	MGG_08746T0
LOC_Os01g14926.1	MGG_10596T0
LOC_Os05g42210.1	MGG_06599T0
LOC_Os03g02320.2	MGG_14847T0
LOC_Os01g14926.1	MGG_14773T0
LOC_Os05g30870.2	MGG_01279T0
LOC_Os09g29170.3	MGG_00803T0
LOC_Os06g45300.1	MGG_03696T0
LOC_Os06g18000.1	MGG_06320T0
LOC_Os12g30570.1	MGG_09912T0
LOC_Os06g30130.1	MGG_07012T0
LOC_Os04g14560.1	MGG_02832T0
LOC_Os02g39560.1	MGG_01362T0
LOC_Os03g17300.2	MGG_04905T0
LOC_Os03g50810.1	MGG_06070T0
LOC_Os07g35740.1	MGG_05074T0
LOC_Os01g19160.1	MGG_04790T0
LOC_Os09g19229.1	MGG_01362T0
LOC_Os09g24330.1	MGG_02810T0
LOC_Os09g19229.1	MGG_04100T0
LOC_Os01g57480.1	MGG_09519T0
LOC_Os03g15250.1	MGG_04790T0
LOC_Os12g27520.1	MGG_00803T0
LOC_Os11g10640.1	MGG_08689T0
LOC_Os10g04730.1	MGG_11326T0
LOC_Os07g35260.1	MGG_05376T0
LOC_Os03g60150.2	MGG_14847T0
LOC_Os01g60330.1	MGG_09960T0
LOC_Os07g40630.1	MGG_02757T0
LOC_Os11g47310.1	MGG_09912T0
LOC_Os06g38670.1	MGG_09912T0
LOC_Os05g01040.3	MGG_09296T0
LOC_Os03g21620.1	MGG_04475T0
LOC_Os05g13520.1	MGG_04899T0
LOC_Os07g48290.2	MGG_08643T0
LOC_Os01g57480.1	MGG_12408T0
LOC_Os07g03830.1	MGG_12821T0
LOC_Os03g21620.1	MGG_00345T0
LOC_Os03g61060.1	MGG_07003T0
LOC_Os11g36190.1	MGG_02944T0
LOC_Os02g38080.1	MGG_01795T0
LOC_Os07g48730.1	MGG_01998T0
LOC_Os04g59000.1	MGG_02832T0
LOC_Os01g14932.2	MGG_07012T0
LOC_Os09g27010.1	MGG_01596T0
LOC_Os07g35260.1	MGG_13349T0
LOC_Os03g51040.1	MGG_01795T0
LOC_Os06g45630.1	MGG_00800T0
LOC_Os03g50390.2	MGG_01596T0
LOC_Os11g17440.1	MGG_06320T0
LOC_Os09g30150.2	MGG_06320T0
LOC_Os06g45350.1	MGG_04905T0
LOC_Os07g36590.1	MGG_06320T0
LOC_Os07g22710.2	MGG_14620T0
LOC_Os01g04460.1	MGG_08643T0
LOC_Os04g41310.1	MGG_08547T0
LOC_Os12g01700.1	MGG_00883T0
LOC_Os06g02550.2	MGG_09960T0
LOC_Os08g18920.1	MGG_01998T0
LOC_Os02g41580.1	MGG_06599T0
LOC_Os10g34220.1	MGG_04100T0
LOC_Os03g63020.2	MGG_04790T0
LOC_Os01g68870.1	MGG_04790T0
LOC_Os07g35140.1	MGG_03729T0
LOC_Os01g36790.1	MGG_06320T0
LOC_Os02g05480.2	MGG_04475T0
LOC_Os10g04000.1	MGG_06320T0
LOC_Os03g03660.4	MGG_06599T0
LOC_Os05g01040.1	MGG_01816T0
LOC_Os08g34650.1	MGG_04790T0
LOC_Os04g23890.2	MGG_01596T0
LOC_Os11g13860.1	MGG_01596T0
LOC_Os01g54480.2	MGG_10181T0
LOC_Os11g47240.2	MGG_08746T0
LOC_Os07g34980.1	MGG_00345T0
LOC_Os02g12130.1	MGG_06382T0
LOC_Os10g05250.1	MGG_12821T0
LOC_Os09g19140.1	MGG_00345T0
LOC_Os04g51050.1	MGG_06382T0
LOC_Os02g02490.1	MGG_06320T0
LOC_Os06g49170.1	MGG_07003T0
LOC_Os09g37949.1	MGG_01596T0
LOC_Os01g50080.1	MGG_15334T0
LOC_Os08g34640.1	MGG_01998T0
LOC_Os01g54480.3	MGG_06393T0
LOC_Os09g19510.1	MGG_07291T0
LOC_Os03g17300.1	MGG_12118T0
LOC_Os07g22710.3	MGG_04100T0
LOC_Os09g38700.1	MGG_06420T0
LOC_Os05g07450.1	MGG_04790T0
LOC_Os02g32610.4	MGG_10268T0
LOC_Os06g45020.1	MGG_03026T0
LOC_Os02g42160.1	MGG_09960T0
LOC_Os10g05400.1	MGG_14674T0
LOC_Os07g14490.1	MGG_06599T0
LOC_Os04g47620.1	MGG_06928T0
LOC_Os01g14860.1	MGG_09505T0
LOC_Os07g35810.1	MGG_01998T0
LOC_Os07g04000.1	MGG_02757T0
LOC_Os07g34980.1	MGG_00883T0
LOC_Os03g43440.1	MGG_12821T0
LOC_Os09g33630.2	MGG_00760T0
LOC_Os09g19350.1	MGG_06368T0
LOC_Os10g17910.1	MGG_14847T0
LOC_Os03g53250.1	MGG_06320T0
LOC_Os01g20900.1	MGG_01822T0
LOC_Os08g10150.1	MGG_01822T0
LOC_Os10g38920.1	MGG_01795T0
LOC_Os03g21620.1	MGG_02757T0
LOC_Os04g56360.1	MGG_08746T0
LOC_Os04g52140.1	MGG_13349T0
LOC_Os12g41710.1	MGG_00760T0
LOC_Os12g06670.1	MGG_03729T0
LOC_Os01g49580.1	MGG_12821T0
LOC_Os01g49614.1	MGG_04943T0
LOC_Os01g14860.1	MGG_12821T0
LOC_Os03g43760.1	MGG_09000T0
LOC_Os05g30870.2	MGG_00803T0
LOC_Os03g17300.3	MGG_10826T0
LOC_Os02g58610.1	MGG_12944T0
LOC_Os01g62080.1	MGG_01998T0
LOC_Os07g35260.1	MGG_02832T0
LOC_Os05g16824.4	MGG_04475T0
LOC_Os08g07890.1	MGG_09912T0
LOC_Os11g11780.1	MGG_06599T0
LOC_Os03g43670.1	MGG_00479T0
LOC_Os07g35140.1	MGG_00800T0
LOC_Os05g06990.1	MGG_06320T0
LOC_Os07g10630.1	MGG_04790T0
LOC_Os05g16824.4	MGG_00345T0
LOC_Os11g07270.1	MGG_09960T0
LOC_Os05g12680.1	MGG_01279T0
LOC_Os05g16824.3	MGG_02061T0
LOC_Os06g43030.1	MGG_07003T0
LOC_Os07g05370.1	MGG_06514T0
LOC_Os09g38800.1	MGG_14847T0
LOC_Os02g54590.1	MGG_09960T0
LOC_Os04g01874.1	MGG_15325T0
LOC_Os09g29584.1	MGG_09960T0
LOC_Os11g14050.1	MGG_08746T0
LOC_Os05g11750.1	MGG_00800T0
LOC_Os02g01730.1	MGG_02757T0
LOC_Os01g49920.1	MGG_09519T0
LOC_Os02g32610.3	MGG_04660T0
LOC_Os07g25680.1	MGG_00760T0
LOC_Os02g47410.3	MGG_09960T0
LOC_Os07g29330.2	MGG_00925T0
LOC_Os11g40550.1	MGG_10181T0
LOC_Os02g03410.1	MGG_06070T0
LOC_Os04g54110.1	MGG_12122T0
LOC_Os09g37230.1	MGG_03696T0
LOC_Os02g07960.2	MGG_13931T0
LOC_Os07g06740.2	MGG_06399T0
LOC_Os08g42580.4	MGG_06413T0
LOC_Os11g04170.1	MGG_03026T0
LOC_Os10g42950.3	MGG_09960T0
LOC_Os02g53750.1	MGG_02051T0
LOC_Os07g43560.1	MGG_06320T0
LOC_Os07g35390.1	MGG_01998T0
LOC_Os05g16824.1	MGG_09000T0
LOC_Os10g02360.1	MGG_04943T0
LOC_Os01g54480.2	MGG_09912T0
LOC_Os11g35274.1	MGG_01816T0
LOC_Os08g01270.2	MGG_00803T0
LOC_Os03g29410.1	MGG_12821T0
LOC_Os06g44430.1	MGG_06760T0
LOC_Os01g66860.3	MGG_01260T0
LOC_Os07g30510.1	MGG_06599T0
LOC_Os01g70410.3	MGG_10181T0
LOC_Os07g49470.1	MGG_00925T0
LOC_Os11g02830.2	MGG_02944T0
LOC_Os04g54002.1	MGG_13401T0
LOC_Os03g12390.1	MGG_14847T0
LOC_Os01g06280.2	MGG_03026T0
LOC_Os07g33110.2	MGG_02051T0
LOC_Os09g39930.1	MGG_01596T0
LOC_Os04g14560.1	MGG_06928T0
LOC_Os03g51040.1	MGG_06420T0
LOC_Os01g04460.1	MGG_01998T0
LOC_Os08g06060.1	MGG_14773T0
LOC_Os10g06800.1	MGG_14773T0
LOC_Os03g12680.1	MGG_06320T0
LOC_Os07g10400.1	MGG_01279T0
LOC_Os04g54130.1	MGG_08689T0
LOC_Os06g29810.3	MGG_12821T0
LOC_Os12g37570.2	MGG_09565T0
LOC_Os09g14580.1	MGG_01596T0
LOC_Os02g54510.1	MGG_06399T0
LOC_Os09g19700.1	MGG_03729T0
LOC_Os11g47310.1	MGG_06382T0
LOC_Os04g54010.1	MGG_00803T0
LOC_Os09g19229.1	MGG_01596T0
LOC_Os02g56630.1	MGG_01822T0
LOC_Os07g20610.1	MGG_01279T0
LOC_Os08g10320.1	MGG_01816T0
LOC_Os11g07260.1	MGG_14847T0
LOC_Os04g41100.1	MGG_06320T0
LOC_Os01g01740.1	MGG_01362T0
LOC_Os03g60150.1	MGG_12122T0
LOC_Os07g42940.6	MGG_04790T0
LOC_Os10g33640.1	MGG_08689T0
LOC_Os11g07230.2	MGG_09960T0
LOC_Os07g35290.1	MGG_06399T0
LOC_Os01g74200.1	MGG_03729T0
LOC_Os08g12750.1	MGG_09000T0
LOC_Os12g30150.1	MGG_02051T0
LOC_Os11g25510.1	MGG_06393T0
LOC_Os03g27280.1	MGG_00803T0
LOC_Os07g36544.1	MGG_11326T0
LOC_Os01g02580.1	MGG_01998T0
LOC_Os05g16430.1	MGG_05312T0
LOC_Os06g07230.1	MGG_08689T0
LOC_Os11g47210.1	MGG_01822T0
LOC_Os01g43910.1	MGG_14773T0
LOC_Os08g35600.1	MGG_02051T0
LOC_Os01g09860.1	MGG_01998T0
LOC_Os03g49620.8	MGG_12821T0
LOC_Os07g35740.1	MGG_09960T0
LOC_Os11g36190.1	MGG_08643T0
LOC_Os02g12810.1	MGG_12122T0
LOC_Os08g10150.1	MGG_00883T0
LOC_Os01g20900.1	MGG_00883T0
LOC_Os10g04730.1	MGG_06393T0
LOC_Os11g47300.1	MGG_14847T0
LOC_Os01g06280.2	MGG_13931T0
LOC_Os09g18010.1	MGG_00345T0
LOC_Os06g47820.1	MGG_08547T0
LOC_Os05g16430.1	MGG_00345T0
LOC_Os06g45630.1	MGG_10268T0
LOC_Os05g17604.3	MGG_12944T0
LOC_Os12g03810.2	MGG_14773T0
LOC_Os05g02020.1	MGG_06413T0
LOC_Os06g45020.1	MGG_00345T0
LOC_Os01g60060.1	MGG_03729T0
LOC_Os03g06410.1	MGG_01260T0
LOC_Os02g53040.1	MGG_14847T0
LOC_Os06g38760.1	MGG_00345T0
LOC_Os03g17300.2	MGG_04100T0
LOC_Os03g03660.1	MGG_12122T0
LOC_Os10g06950.1	MGG_09960T0
LOC_Os03g07430.3	MGG_04475T0
LOC_Os04g13640.1	MGG_07003T0
LOC_Os03g07430.3	MGG_06421T0
LOC_Os04g51950.1	MGG_01816T0
LOC_Os12g44320.1	MGG_09960T0
LOC_Os03g17980.1	MGG_00803T0
LOC_Os06g45020.1	MGG_01362T0
LOC_Os10g02720.1	MGG_01998T0
LOC_Os07g33110.2	MGG_09565T0
LOC_Os01g47470.1	MGG_01998T0
LOC_Os12g30570.1	MGG_10181T0
LOC_Os05g39090.1	MGG_08746T0
LOC_Os04g53994.1	MGG_04905T0
LOC_Os05g50120.1	MGG_06599T0
LOC_Os01g57490.1	MGG_05220T0
LOC_Os01g57510.1	MGG_00183T0
LOC_Os01g53640.1	MGG_02944T0
LOC_Os07g05370.1	MGG_00800T0
LOC_Os04g54070.1	MGG_13401T0
LOC_Os08g39180.1	MGG_13931T0
LOC_Os11g46980.1	MGG_02051T0
LOC_Os04g56110.3	MGG_09960T0
LOC_Os04g30010.1	MGG_14773T0
LOC_Os11g36190.2	MGG_00803T0
LOC_Os06g38930.1	MGG_15325T0
LOC_Os11g39370.1	MGG_08689T0
LOC_Os10g19160.1	MGG_02061T0
LOC_Os02g34750.2	MGG_02757T0
LOC_Os09g19700.1	MGG_08746T0
LOC_Os09g37890.1	MGG_06760T0
LOC_Os06g07070.1	MGG_06070T0
LOC_Os03g61060.2	MGG_00803T0
LOC_Os05g17604.2	MGG_05397T0
LOC_Os06g45020.1	MGG_02832T0
LOC_Os03g07430.5	MGG_00479T0
LOC_Os12g03810.2	MGG_02757T0
LOC_Os08g07890.1	MGG_05220T0
LOC_Os02g09740.2	MGG_08643T0
LOC_Os11g14050.1	MGG_12944T0
LOC_Os07g10400.1	MGG_06320T0
LOC_Os06g30130.1	MGG_13349T0
LOC_Os01g49529.2	MGG_06599T0
LOC_Os12g41710.1	MGG_01596T0
LOC_Os02g48080.1	MGG_10826T0
LOC_Os01g14860.4	MGG_02757T0
LOC_Os03g60710.1	MGG_14674T0
LOC_Os01g74550.1	MGG_02757T0
LOC_Os04g56110.2	MGG_00883T0
LOC_Os11g47310.1	MGG_07291T0
LOC_Os01g02550.1	MGG_06382T0
LOC_Os06g45020.1	MGG_08746T0
LOC_Os07g35690.1	MGG_13349T0
LOC_Os02g35760.1	MGG_09912T0
LOC_Os05g39090.1	MGG_01362T0
LOC_Os01g06280.1	MGG_00800T0
LOC_Os06g30130.1	MGG_08549T0
LOC_Os07g31210.1	MGG_10268T0
LOC_Os07g35004.1	MGG_02944T0
LOC_Os06g16070.1	MGG_10181T0
LOC_Os03g07430.2	MGG_01998T0
LOC_Os03g08550.1	MGG_09960T0
LOC_Os01g65230.1	MGG_12821T0
LOC_Os07g01710.1	MGG_14847T0
LOC_Os02g35300.1	MGG_14773T0
LOC_Os03g22050.1	MGG_04790T0
LOC_Os06g06090.1	MGG_01596T0
LOC_Os10g12620.1	MGG_00803T0
LOC_Os03g17300.4	MGG_08549T0
LOC_Os04g14560.1	MGG_00803T0
LOC_Os11g14050.2	MGG_06420T0
LOC_Os06g37620.1	MGG_14773T0
LOC_Os09g38700.1	MGG_03026T0
LOC_Os03g57510.1	MGG_13401T0
LOC_Os03g60710.1	MGG_12944T0
LOC_Os11g47240.2	MGG_05220T0
LOC_Os05g33080.1	MGG_02061T0
LOC_Os06g38780.1	MGG_05220T0
LOC_Os11g07270.1	MGG_12408T0
LOC_Os11g45280.1	MGG_09912T0
LOC_Os07g35790.1	MGG_01822T0
LOC_Os07g35140.1	MGG_10268T0
LOC_Os02g58520.1	MGG_01260T0
LOC_Os12g03640.1	MGG_06382T0
LOC_Os01g36080.1	MGG_09296T0
LOC_Os08g01270.2	MGG_06393T0
LOC_Os04g54002.1	MGG_04100T0
LOC_Os07g36570.1	MGG_09519T0
LOC_Os05g16740.1	MGG_01260T0
LOC_Os12g42520.1	MGG_06382T0
LOC_Os09g39640.1	MGG_01795T0
LOC_Os01g36080.4	MGG_02016T0
LOC_Os03g02320.1	MGG_14847T0
LOC_Os03g08170.1	MGG_13349T0
LOC_Os01g66250.1	MGG_14773T0
LOC_Os09g39640.1	MGG_08689T0
LOC_Os03g21540.1	MGG_09912T0
LOC_Os08g01270.1	MGG_09000T0
LOC_Os11g14050.2	MGG_12118T0
LOC_Os09g09220.1	MGG_06393T0
LOC_Os03g03660.2	MGG_06482T0
LOC_Os01g70410.3	MGG_01279T0
LOC_Os07g35290.1	MGG_05074T0
LOC_Os03g60150.1	MGG_00883T0
LOC_Os09g39930.1	MGG_06599T0
LOC_Os03g53720.2	MGG_12821T0
LOC_Os05g44770.1	MGG_06368T0
LOC_Os03g03660.4	MGG_11326T0
LOC_Os05g11750.3	MGG_08746T0
LOC_Os03g59390.1	MGG_09296T0
LOC_Os07g38250.1	MGG_14773T0
LOC_Os11g40550.1	MGG_12821T0
LOC_Os05g30870.1	MGG_00800T0
LOC_Os06g12590.1	MGG_00883T0
LOC_Os06g14260.1	MGG_08689T0
LOC_Os05g42210.1	MGG_12408T0
LOC_Os06g50340.1	MGG_01596T0
LOC_Os06g45300.2	MGG_04905T0
LOC_Os09g19510.1	MGG_10826T0
LOC_Os01g40840.1	MGG_02757T0
LOC_Os11g29790.1	MGG_06599T0
LOC_Os08g35600.1	MGG_12408T0
LOC_Os08g03020.1	MGG_06599T0
LOC_Os06g08280.1	MGG_12944T0
LOC_Os03g15250.1	MGG_08547T0
LOC_Os08g10070.2	MGG_04790T0
LOC_Os05g43570.3	MGG_05074T0
LOC_Os07g36544.2	MGG_09960T0
LOC_Os07g05620.2	MGG_01596T0
LOC_Os09g18594.1	MGG_07012T0
LOC_Os02g03410.1	MGG_04475T0
LOC_Os01g47840.1	MGG_01596T0
LOC_Os03g03660.2	MGG_13349T0
LOC_Os12g07230.1	MGG_06599T0
LOC_Os02g42110.1	MGG_04790T0
LOC_Os04g54070.1	MGG_01362T0
LOC_Os04g52860.1	MGG_11326T0
LOC_Os04g41510.1	MGG_01998T0
LOC_Os04g53994.1	MGG_09960T0
LOC_Os03g24930.1	MGG_06382T0
LOC_Os11g35120.1	MGG_00883T0
LOC_Os04g15650.1	MGG_08689T0
LOC_Os04g49460.1	MGG_01998T0
LOC_Os01g53640.1	MGG_06382T0
LOC_Os06g03610.1	MGG_01795T0
LOC_Os08g10320.3	MGG_12944T0
LOC_Os03g21620.1	MGG_13401T0
LOC_Os06g18000.1	MGG_02757T0
LOC_Os03g39150.1	MGG_09960T0
LOC_Os10g39010.4	MGG_00345T0
LOC_Os07g48290.2	MGG_14773T0
LOC_Os08g10150.1	MGG_14847T0
LOC_Os01g20900.1	MGG_14847T0
LOC_Os11g12620.1	MGG_01998T0
LOC_Os09g06230.1	MGG_02757T0
LOC_Os02g07960.3	MGG_06399T0
LOC_Os02g46090.1	MGG_00700T0
LOC_Os10g04720.1	MGG_14773T0
LOC_Os05g16824.1	MGG_10181T0
LOC_Os02g04240.1	MGG_06320T0
LOC_Os03g28300.1	MGG_02757T0
LOC_Os04g54010.1	MGG_06599T0
LOC_Os07g48290.2	MGG_06070T0
LOC_Os01g20900.3	MGG_01362T0
LOC_Os06g49260.1	MGG_12122T0
LOC_Os12g37980.1	MGG_01196T0
LOC_Os01g45380.1	MGG_01998T0
LOC_Os01g70410.2	MGG_04943T0
LOC_Os08g40650.1	MGG_06482T0
LOC_Os02g10110.1	MGG_06599T0
LOC_Os11g26140.1	MGG_01998T0
LOC_Os06g07230.1	MGG_12944T0
LOC_Os07g35790.1	MGG_02016T0
LOC_Os05g30870.1	MGG_06760T0
LOC_Os01g10450.1	MGG_07012T0
LOC_Os02g05980.1	MGG_01596T0
LOC_Os07g38070.1	MGG_00925T0
LOC_Os01g10450.1	MGG_14674T0
LOC_Os02g53750.1	MGG_00883T0
LOC_Os10g30540.1	MGG_09960T0
LOC_Os12g42660.1	MGG_14847T0
LOC_Os05g25540.1	MGG_11326T0
LOC_Os08g10300.1	MGG_08643T0
LOC_Os12g41530.1	MGG_00803T0
LOC_Os01g41870.1	MGG_09912T0
LOC_Os05g40770.1	MGG_06413T0
LOC_Os03g27990.1	MGG_02757T0
LOC_Os07g31130.1	MGG_09413T0
LOC_Os05g44290.1	MGG_06514T0
LOC_Os07g31130.1	MGG_05220T0
LOC_Os03g60150.1	MGG_00800T0
LOC_Os01g57510.1	MGG_09960T0
LOC_Os10g39010.1	MGG_06514T0
LOC_Os11g47240.2	MGG_10268T0
LOC_Os10g34220.1	MGG_01596T0
LOC_Os01g67340.2	MGG_07012T0
LOC_Os01g36080.4	MGG_12821T0
LOC_Os01g15480.1	MGG_14847T0
LOC_Os06g38780.1	MGG_10268T0
LOC_Os06g30730.1	MGG_02348T0
LOC_Os03g12570.1	MGG_06393T0
LOC_Os04g54010.1	MGG_07003T0
LOC_Os11g35220.1	MGG_14773T0
LOC_Os07g49470.1	MGG_01196T0
LOC_Os07g33110.2	MGG_10268T0
LOC_Os08g19830.1	MGG_14266T0
LOC_Os06g38970.1	MGG_06320T0
LOC_Os06g45300.2	MGG_07638T0
LOC_Os03g08550.1	MGG_06421T0
LOC_Os03g57450.1	MGG_06399T0
LOC_Os10g40100.1	MGG_01998T0
LOC_Os07g35750.1	MGG_12821T0
LOC_Os09g19350.1	MGG_01362T0
LOC_Os04g43730.1	MGG_14773T0
LOC_Os01g70970.1	MGG_10826T0
LOC_Os06g48980.1	MGG_08689T0
LOC_Os07g37810.2	MGG_00800T0
LOC_Os07g29330.3	MGG_09519T0
LOC_Os06g29080.1	MGG_06514T0
LOC_Os02g56630.1	MGG_08643T0
LOC_Os03g21540.1	MGG_08746T0
LOC_Os02g07960.4	MGG_01998T0
LOC_Os12g27520.3	MGG_14847T0
LOC_Os04g34360.1	MGG_14773T0
LOC_Os08g02050.1	MGG_14773T0
LOC_Os08g39180.1	MGG_05312T0
LOC_Os01g54700.1	MGG_12122T0
LOC_Os09g19350.1	MGG_10268T0
LOC_Os11g40550.1	MGG_00183T0
LOC_Os04g41310.2	MGG_12944T0
LOC_Os12g03970.1	MGG_10596T0
LOC_Os11g02830.1	MGG_01816T0
LOC_Os09g33910.1	MGG_04475T0
LOC_Os10g38920.1	MGG_10268T0
LOC_Os12g03690.1	MGG_00803T0
LOC_Os07g29330.2	MGG_13931T0
LOC_Os07g06740.2	MGG_02016T0
LOC_Os06g45020.1	MGG_09296T0
LOC_Os07g05620.2	MGG_09960T0
LOC_Os08g42580.4	MGG_01260T0
LOC_Os01g66860.3	MGG_06382T0
LOC_Os02g09740.1	MGG_10826T0
LOC_Os08g01270.2	MGG_04475T0
LOC_Os01g10870.1	MGG_14847T0
LOC_Os08g40650.1	MGG_01196T0
LOC_Os03g50810.1	MGG_01279T0
LOC_Os06g45350.2	MGG_06482T0
LOC_Os02g40240.2	MGG_00803T0
LOC_Os06g03610.1	MGG_06399T0
LOC_Os06g38780.1	MGG_07638T0
LOC_Os11g11780.1	MGG_00803T0
LOC_Os06g50340.1	MGG_00800T0
LOC_Os04g15650.1	MGG_12821T0
LOC_Os05g40270.9	MGG_09413T0
LOC_Os01g09860.1	MGG_04475T0
LOC_Os01g04460.1	MGG_02810T0
LOC_Os05g49140.3	MGG_12821T0
LOC_Os04g41100.6	MGG_14773T0
LOC_Os12g19290.1	MGG_06382T0
LOC_Os02g07960.3	MGG_12821T0
LOC_Os04g51950.1	MGG_13401T0
LOC_Os02g07790.1	MGG_07291T0
LOC_Os11g45280.2	MGG_08689T0
LOC_Os06g06090.1	MGG_06599T0
LOC_Os11g39370.2	MGG_04905T0
LOC_Os01g49920.1	MGG_02757T0
LOC_Os02g02780.1	MGG_06599T0
LOC_Os05g01040.2	MGG_06399T0
LOC_Os04g43020.1	MGG_00700T0
LOC_Os01g01740.1	MGG_05220T0
LOC_Os09g39320.1	MGG_01260T0
LOC_Os11g07230.2	MGG_08689T0
LOC_Os06g03610.1	MGG_14773T0
LOC_Os01g70410.1	MGG_00800T0
LOC_Os06g12590.1	MGG_12408T0
LOC_Os07g37810.2	MGG_01279T0
LOC_Os05g25450.1	MGG_06928T0
LOC_Os01g40590.1	MGG_06482T0
LOC_Os02g44920.1	MGG_01260T0
LOC_Os11g14050.2	MGG_05312T0
LOC_Os02g54510.1	MGG_00345T0
LOC_Os03g05140.1	MGG_04790T0
LOC_Os05g25450.2	MGG_06320T0
LOC_Os05g15720.1	MGG_00800T0
LOC_Os07g35260.1	MGG_12118T0
LOC_Os12g10740.1	MGG_10268T0
LOC_Os04g34270.1	MGG_06599T0
LOC_Os12g27520.4	MGG_04790T0
LOC_Os04g58910.1	MGG_06368T0
LOC_Os08g39220.1	MGG_08689T0
LOC_Os01g70410.3	MGG_06421T0
LOC_Os03g15250.1	MGG_10181T0
LOC_Os09g39320.1	MGG_09413T0
LOC_Os05g40770.2	MGG_08746T0
LOC_Os02g19530.1	MGG_12821T0
LOC_Os05g43570.2	MGG_07638T0
LOC_Os12g01740.2	MGG_14847T0
LOC_Os04g54010.1	MGG_02061T0
LOC_Os07g35750.1	MGG_04790T0
LOC_Os02g07790.1	MGG_12118T0
LOC_Os03g01850.1	MGG_09960T0
LOC_Os02g13430.1	MGG_10826T0
LOC_Os11g45280.1	MGG_13931T0
LOC_Os02g05820.1	MGG_06382T0
LOC_Os11g34624.1	MGG_09565T0
LOC_Os10g41490.3	MGG_01998T0
LOC_Os06g38780.1	MGG_01260T0
LOC_Os05g30870.3	MGG_01196T0
LOC_Os07g35730.1	MGG_02757T0
LOC_Os09g27010.1	MGG_14847T0
LOC_Os03g29410.1	MGG_07291T0
LOC_Os10g05400.1	MGG_01596T0
LOC_Os04g24220.2	MGG_06320T0
LOC_Os08g04420.2	MGG_03696T0
LOC_Os07g36544.2	MGG_13349T0
LOC_Os01g02430.1	MGG_08689T0
LOC_Os09g33910.1	MGG_09912T0
LOC_Os08g34650.1	MGG_06320T0
LOC_Os01g66860.2	MGG_01279T0
LOC_Os04g53994.1	MGG_13401T0
LOC_Os07g42200.1	MGG_06393T0
LOC_Os04g43020.1	MGG_02016T0
LOC_Os07g35004.1	MGG_09912T0
LOC_Os05g40770.1	MGG_13401T0
LOC_Os06g37750.1	MGG_04790T0
LOC_Os11g07200.2	MGG_01998T0
LOC_Os03g61060.2	MGG_12821T0
LOC_Os09g37840.1	MGG_05376T0
LOC_Os02g44920.1	MGG_06413T0
LOC_Os12g07230.1	MGG_02061T0
LOC_Os08g10320.3	MGG_06070T0
LOC_Os01g54700.1	MGG_09000T0
LOC_Os12g30150.1	MGG_02016T0
LOC_Os10g02720.2	MGG_10181T0
LOC_Os05g13770.1	MGG_07638T0
LOC_Os01g18800.2	MGG_06599T0
LOC_Os02g44642.1	MGG_08689T0
LOC_Os12g41260.1	MGG_08547T0
LOC_Os11g36190.2	MGG_05397T0
LOC_Os10g42950.2	MGG_00803T0
LOC_Os10g33640.1	MGG_00800T0
LOC_Os03g17300.1	MGG_13349T0
LOC_Os10g06760.1	MGG_06320T0
LOC_Os02g43430.1	MGG_01998T0
LOC_Os05g06990.1	MGG_10181T0
LOC_Os12g03810.3	MGG_09505T0
LOC_Os11g04170.1	MGG_05312T0
LOC_Os01g70130.2	MGG_14773T0
LOC_Os03g15250.1	MGG_06599T0
LOC_Os03g15250.1	MGG_01196T0
LOC_Os01g10450.1	MGG_09912T0
LOC_Os07g04820.1	MGG_14773T0
LOC_Os09g38834.1	MGG_14847T0
LOC_Os03g21230.1	MGG_08549T0
LOC_Os01g51200.1	MGG_04790T0
LOC_Os03g15250.1	MGG_06928T0
LOC_Os01g66630.1	MGG_06599T0
LOC_Os05g16824.1	MGG_01279T0
LOC_Os03g03660.1	MGG_01795T0
LOC_Os04g54020.1	MGG_00883T0
LOC_Os07g33110.2	MGG_01998T0
LOC_Os02g53750.1	MGG_01362T0
LOC_Os02g14530.1	MGG_12944T0
LOC_Os09g33910.1	MGG_13349T0
LOC_Os08g34640.1	MGG_01596T0
LOC_Os02g54510.3	MGG_08689T0
LOC_Os01g51290.1	MGG_06421T0
LOC_Os05g01040.3	MGG_02944T0
LOC_Os05g43570.3	MGG_09960T0
LOC_Os05g25540.1	MGG_03696T0
LOC_Os04g52600.1	MGG_06599T0
LOC_Os11g07040.1	MGG_06482T0
LOC_Os08g02440.1	MGG_04943T0
LOC_Os07g22710.4	MGG_14847T0
LOC_Os03g37120.1	MGG_06382T0
LOC_Os12g12860.1	MGG_13931T0
LOC_Os11g36150.1	MGG_09960T0
LOC_Os05g02020.2	MGG_05312T0
LOC_Os05g41270.1	MGG_06399T0
LOC_Os02g54600.1	MGG_06382T0
LOC_Os05g03920.1	MGG_08547T0
LOC_Os01g59360.1	MGG_05220T0
LOC_Os05g25450.2	MGG_02810T0
LOC_Os02g41890.1	MGG_08689T0
LOC_Os02g41500.1	MGG_02757T0
LOC_Os04g38480.1	MGG_08689T0
LOC_Os02g06930.4	MGG_06420T0
LOC_Os11g34610.1	MGG_08549T0
LOC_Os01g60280.1	MGG_10181T0
LOC_Os11g35274.1	MGG_07638T0
LOC_Os08g39180.1	MGG_01362T0
LOC_Os04g12580.1	MGG_06599T0
LOC_Os01g66640.1	MGG_09960T0
LOC_Os09g33860.1	MGG_04475T0
LOC_Os04g54080.1	MGG_07012T0
LOC_Os08g03040.1	MGG_01998T0
LOC_Os05g11750.1	MGG_06421T0
LOC_Os07g05740.2	MGG_12821T0
LOC_Os10g07548.1	MGG_06320T0
LOC_Os01g01740.1	MGG_02051T0
LOC_Os08g42580.4	MGG_06482T0
LOC_Os12g30150.1	MGG_01196T0
LOC_Os02g32610.3	MGG_07012T0
LOC_Os10g30600.2	MGG_02757T0
LOC_Os07g31190.1	MGG_14847T0
LOC_Os01g43910.1	MGG_04727T0
LOC_Os09g17970.1	MGG_06368T0
LOC_Os08g25430.1	MGG_12821T0
LOC_Os02g32610.3	MGG_01260T0
LOC_Os11g34624.1	MGG_07012T0
LOC_Os02g02040.6	MGG_02757T0
LOC_Os06g46330.1	MGG_06399T0
LOC_Os01g10450.2	MGG_04905T0
LOC_Os05g17604.3	MGG_14674T0
LOC_Os03g62180.1	MGG_01998T0
LOC_Os06g45300.1	MGG_09000T0
LOC_Os07g35580.1	MGG_09960T0
LOC_Os10g39010.4	MGG_10826T0
LOC_Os05g25450.1	MGG_02832T0
LOC_Os01g60280.1	MGG_10596T0
LOC_Os03g15250.1	MGG_14620T0
LOC_Os01g65060.1	MGG_06382T0
LOC_Os08g14990.1	MGG_05312T0
LOC_Os01g02310.1	MGG_02757T0
LOC_Os05g50190.1	MGG_05397T0
LOC_Os01g57560.1	MGG_07003T0
LOC_Os01g36550.1	MGG_08689T0
LOC_Os09g17970.1	MGG_00760T0
LOC_Os07g30510.1	MGG_00700T0
LOC_Os05g17050.1	MGG_06070T0
LOC_Os05g30870.1	MGG_06413T0
LOC_Os09g33910.1	MGG_04100T0
LOC_Os02g50970.1	MGG_10826T0
LOC_Os07g35770.1	MGG_06599T0
LOC_Os05g40270.9	MGG_01998T0
LOC_Os06g13320.1	MGG_02051T0
LOC_Os08g01270.3	MGG_12821T0
LOC_Os04g56110.3	MGG_07638T0
LOC_Os02g12910.1	MGG_04905T0
LOC_Os07g35260.1	MGG_05312T0
LOC_Os07g35140.1	MGG_00345T0
LOC_Os01g38900.1	MGG_05312T0
LOC_Os03g60710.1	MGG_08746T0
LOC_Os07g35004.1	MGG_07012T0
LOC_Os08g10300.1	MGG_12821T0
LOC_Os02g40240.1	MGG_01596T0
LOC_Os01g51290.2	MGG_00345T0
LOC_Os03g61060.1	MGG_06514T0
LOC_Os07g42940.6	MGG_01268T0
LOC_Os05g50810.1	MGG_12944T0
LOC_Os04g41310.1	MGG_01822T0
LOC_Os06g50920.1	MGG_01362T0
LOC_Os03g02980.2	MGG_06320T0
LOC_Os05g25370.1	MGG_04660T0
LOC_Os01g01410.1	MGG_04905T0
LOC_Os07g38070.1	MGG_01260T0
LOC_Os10g05400.1	MGG_05074T0
LOC_Os11g14050.1	MGG_04660T0
LOC_Os04g56530.1	MGG_14773T0
LOC_Os09g30454.1	MGG_06320T0
LOC_Os10g39010.4	MGG_02810T0
LOC_Os05g16824.4	MGG_02061T0
LOC_Os04g52640.3	MGG_04790T0
LOC_Os08g34650.2	MGG_09960T0
LOC_Os05g50190.1	MGG_09000T0
LOC_Os01g26390.1	MGG_08547T0
LOC_Os01g15480.1	MGG_01596T0
LOC_Os07g36590.1	MGG_13931T0
LOC_Os04g40570.1	MGG_00141T0
LOC_Os04g01874.1	MGG_04100T0
LOC_Os06g38760.1	MGG_07291T0
LOC_Os03g17300.4	MGG_00803T0
LOC_Os08g42580.1	MGG_06382T0
LOC_Os03g62180.2	MGG_14773T0
LOC_Os01g47530.2	MGG_06320T0
LOC_Os06g45350.1	MGG_07003T0
LOC_Os05g03620.1	MGG_01998T0
LOC_Os09g18530.1	MGG_07291T0
LOC_Os03g06330.1	MGG_12408T0
LOC_Os04g01310.1	MGG_06382T0
LOC_Os02g12810.3	MGG_08643T0
LOC_Os02g35760.1	MGG_14674T0
LOC_Os01g38840.1	MGG_01596T0
LOC_Os01g66860.2	MGG_06421T0
LOC_Os11g07230.3	MGG_08689T0
LOC_Os11g07120.1	MGG_06393T0
LOC_Os11g10100.2	MGG_04790T0
LOC_Os01g38900.1	MGG_01279T0
LOC_Os06g16330.1	MGG_03696T0
LOC_Os03g12730.1	MGG_09960T0
LOC_Os02g13965.1	MGG_00803T0
LOC_Os03g60710.1	MGG_04660T0
LOC_Os02g35760.2	MGG_15325T0
LOC_Os07g36780.1	MGG_14773T0
LOC_Os03g49750.1	MGG_09960T0
LOC_Os02g12670.1	MGG_06599T0
LOC_Os06g50340.1	MGG_11326T0
LOC_Os06g50340.1	MGG_01816T0
LOC_Os01g10430.1	MGG_14847T0
LOC_Os04g52840.2	MGG_14620T0
LOC_Os10g39010.3	MGG_00883T0
LOC_Os09g36320.1	MGG_01596T0
LOC_Os06g29080.1	MGG_13349T0
LOC_Os03g12520.1	MGG_05397T0
LOC_Os11g03970.2	MGG_06320T0
LOC_Os12g41510.1	MGG_01217T0
LOC_Os01g19150.4	MGG_06599T0
LOC_Os02g03060.1	MGG_00883T0
LOC_Os05g50190.1	MGG_06760T0
LOC_Os02g12420.1	MGG_06382T0
LOC_Os04g30370.1	MGG_04790T0
LOC_Os07g35260.2	MGG_09960T0
LOC_Os06g49430.2	MGG_01998T0
LOC_Os05g04520.1	MGG_12118T0
LOC_Os01g57510.1	MGG_07291T0
LOC_Os03g14840.1	MGG_01998T0
LOC_Os08g40280.1	MGG_04790T0
LOC_Os01g67340.2	MGG_05376T0
LOC_Os02g27310.1	MGG_12821T0
LOC_Os06g03610.1	MGG_10268T0
LOC_Os06g47880.1	MGG_12821T0
LOC_Os03g21540.1	MGG_06514T0
LOC_Os03g41460.1	MGG_06320T0
LOC_Os05g16824.1	MGG_06421T0
LOC_Os08g07890.1	MGG_07003T0
LOC_Os05g02020.1	MGG_11326T0
LOC_Os04g51950.1	MGG_06514T0
LOC_Os02g38080.1	MGG_09000T0
LOC_Os08g13420.1	MGG_06382T0
LOC_Os12g42020.1	MGG_09960T0
LOC_Os05g43570.3	MGG_13349T0
LOC_Os07g35750.1	MGG_01822T0
LOC_Os04g52840.2	MGG_01998T0
LOC_Os10g38920.1	MGG_06399T0
LOC_Os03g62700.1	MGG_06320T0
LOC_Os01g54700.1	MGG_10596T0
LOC_Os11g36190.2	MGG_01260T0
LOC_Os01g39600.1	MGG_00800T0
LOC_Os06g49170.1	MGG_08746T0
LOC_Os10g38800.1	MGG_02757T0
LOC_Os03g03280.1	MGG_14847T0
LOC_Os02g38080.2	MGG_06393T0
LOC_Os10g40100.2	MGG_04790T0
LOC_Os01g06280.1	MGG_02810T0
LOC_Os08g42750.1	MGG_09912T0
LOC_Os05g07850.1	MGG_04790T0
LOC_Os05g02020.2	MGG_01279T0
LOC_Os01g02680.1	MGG_01998T0
LOC_Os12g23950.1	MGG_12821T0
LOC_Os02g34600.1	MGG_06320T0
LOC_Os06g45630.1	MGG_15325T0
LOC_Os01g18800.4	MGG_02757T0
LOC_Os10g04720.1	MGG_10826T0
LOC_Os03g60150.1	MGG_12408T0
LOC_Os10g05400.1	MGG_06482T0
LOC_Os01g02580.1	MGG_06320T0
LOC_Os05g41950.1	MGG_09565T0
LOC_Os05g25450.2	MGG_07638T0
LOC_Os07g04010.1	MGG_02757T0
LOC_Os01g02690.1	MGG_09960T0
LOC_Os01g10450.2	MGG_09565T0
LOC_Os07g31190.1	MGG_06421T0
LOC_Os05g44030.1	MGG_06599T0
LOC_Os09g18360.1	MGG_01795T0
LOC_Os12g30150.1	MGG_05074T0
LOC_Os04g52140.1	MGG_12944T0
LOC_Os04g56080.1	MGG_12821T0
LOC_Os01g66860.2	MGG_14620T0
LOC_Os01g36080.1	MGG_04660T0
LOC_Os03g54900.1	MGG_06382T0
LOC_Os06g30130.1	MGG_01596T0
LOC_Os01g36080.4	MGG_13931T0
LOC_Os10g02720.1	MGG_04905T0
LOC_Os08g10310.1	MGG_12122T0
LOC_Os06g38760.1	MGG_10181T0
LOC_Os11g07100.2	MGG_12821T0
LOC_Os06g06090.1	MGG_01217T0
LOC_Os03g03660.1	MGG_12821T0
LOC_Os03g15250.1	MGG_00183T0
LOC_Os05g44960.1	MGG_06070T0
LOC_Os05g15720.1	MGG_13349T0
LOC_Os05g25350.1	MGG_14674T0
LOC_Os12g38860.1	MGG_09960T0
LOC_Os04g30060.1	MGG_06599T0
LOC_Os01g09200.1	MGG_01279T0
LOC_Os05g25370.1	MGG_05376T0
LOC_Os05g44290.2	MGG_02944T0
LOC_Os04g56060.1	MGG_00925T0
LOC_Os04g13210.1	MGG_02348T0
LOC_Os05g45420.3	MGG_12821T0
LOC_Os04g45920.1	MGG_02757T0
LOC_Os01g61590.1	MGG_08547T0
LOC_Os06g48590.2	MGG_01217T0
LOC_Os07g33110.1	MGG_08547T0
LOC_Os08g10320.2	MGG_01362T0
LOC_Os05g44960.1	MGG_01596T0
LOC_Os07g35580.1	MGG_08689T0
LOC_Os01g71000.1	MGG_00803T0
LOC_Os03g28300.1	MGG_00183T0
LOC_Os05g25450.1	MGG_09296T0
LOC_Os07g37810.2	MGG_04660T0
LOC_Os02g54900.1	MGG_01596T0
LOC_Os03g08170.1	MGG_10596T0
LOC_Os02g46090.1	MGG_12122T0
LOC_Os02g05940.1	MGG_01795T0
LOC_Os01g02560.1	MGG_12821T0
LOC_Os03g06410.1	MGG_10596T0
LOC_Os08g40280.1	MGG_06393T0
LOC_Os02g06930.2	MGG_06599T0
LOC_Os09g18010.1	MGG_02810T0
LOC_Os05g44930.1	MGG_04100T0
LOC_Os02g12810.1	MGG_09565T0
LOC_Os01g57510.1	MGG_01279T0
LOC_Os02g05940.1	MGG_06760T0
LOC_Os04g15580.1	MGG_05376T0
LOC_Os01g70410.1	MGG_12408T0
LOC_Os06g44430.1	MGG_06399T0
LOC_Os07g36980.1	MGG_06382T0
LOC_Os06g12590.1	MGG_00800T0
LOC_Os06g43840.1	MGG_02810T0
LOC_Os09g19160.1	MGG_10181T0
LOC_Os09g19700.1	MGG_10826T0
LOC_Os10g33650.1	MGG_06382T0
LOC_Os10g17960.1	MGG_00803T0
LOC_Os11g07040.1	MGG_05074T0
LOC_Os01g47900.1	MGG_14847T0
LOC_Os04g56110.3	MGG_08746T0
LOC_Os05g41270.1	MGG_00700T0
LOC_Os04g41310.2	MGG_00479T0
LOC_Os03g16260.1	MGG_14773T0
LOC_Os08g02996.2	MGG_06382T0
LOC_Os01g66860.3	MGG_06514T0
LOC_Os03g06330.1	MGG_14773T0
LOC_Os07g30410.1	MGG_00925T0
LOC_Os05g42210.1	MGG_07003T0
LOC_Os06g16330.1	MGG_03026T0
LOC_Os01g74200.1	MGG_10826T0
LOC_Os07g22710.4	MGG_12821T0
LOC_Os06g38990.1	MGG_06320T0
LOC_Os01g51200.2	MGG_08689T0
LOC_Os03g07430.5	MGG_00183T0
LOC_Os03g63020.3	MGG_06881T0
LOC_Os01g19150.1	MGG_06400T0
LOC_Os04g14560.1	MGG_09519T0
LOC_Os04g49510.2	MGG_01596T0
LOC_Os05g33080.1	MGG_04905T0
LOC_Os04g23700.1	MGG_09960T0
LOC_Os06g05830.1	MGG_08689T0
LOC_Os02g35760.2	MGG_06599T0
LOC_Os10g25090.1	MGG_06420T0
LOC_Os07g04820.1	MGG_06482T0
LOC_Os10g33640.1	MGG_07291T0
LOC_Os04g24220.1	MGG_12821T0
LOC_Os05g44970.1	MGG_00345T0
LOC_Os07g35580.1	MGG_01998T0
LOC_Os08g34650.2	MGG_00803T0
LOC_Os07g29330.3	MGG_11326T0
LOC_Os06g09230.2	MGG_09413T0
LOC_Os02g03060.2	MGG_08689T0
LOC_Os06g18830.1	MGG_11418T0
LOC_Os12g30570.1	MGG_13931T0
LOC_Os12g19290.1	MGG_01822T0
LOC_Os01g02400.1	MGG_02757T0
LOC_Os02g39560.1	MGG_07003T0
LOC_Os04g52140.1	MGG_06599T0
LOC_Os04g05470.1	MGG_12821T0
LOC_Os05g16740.1	MGG_04790T0
LOC_Os06g09230.2	MGG_05376T0
LOC_Os12g06670.1	MGG_08689T0
LOC_Os08g01270.3	MGG_01795T0
LOC_Os03g08550.1	MGG_01362T0
LOC_Os04g39650.1	MGG_06413T0
LOC_Os11g01140.2	MGG_09960T0
LOC_Os04g35240.1	MGG_06320T0
LOC_Os04g29680.1	MGG_06599T0
LOC_Os03g16130.2	MGG_12821T0
LOC_Os07g30510.1	MGG_06399T0
LOC_Os04g52900.2	MGG_02348T0
LOC_Os03g12520.1	MGG_00760T0
LOC_Os09g17630.1	MGG_08689T0
LOC_Os01g36080.3	MGG_00883T0
LOC_Os08g40650.1	MGG_00183T0
LOC_Os11g07230.2	MGG_02757T0
LOC_Os03g03660.2	MGG_03026T0
LOC_Os06g17285.2	MGG_00800T0
LOC_Os03g07430.3	MGG_01362T0
LOC_Os08g35600.1	MGG_13349T0
LOC_Os03g50450.1	MGG_12821T0
LOC_Os05g39870.1	MGG_01217T0
LOC_Os07g35140.1	MGG_06420T0
LOC_Os05g25540.1	MGG_10596T0
LOC_Os03g62700.1	MGG_08689T0
LOC_Os10g26520.1	MGG_02051T0
LOC_Os02g02780.1	MGG_05312T0
LOC_Os01g57940.1	MGG_09960T0
LOC_Os03g49620.2	MGG_00803T0
LOC_Os08g02996.2	MGG_14847T0
LOC_Os03g29410.1	MGG_03026T0
LOC_Os11g47180.1	MGG_00800T0
LOC_Os05g06770.1	MGG_01756T0
LOC_Os08g42580.4	MGG_06421T0
LOC_Os09g17970.1	MGG_05312T0
LOC_Os03g49640.2	MGG_04790T0
LOC_Os10g39010.4	MGG_08549T0
LOC_Os12g41260.1	MGG_02757T0
LOC_Os11g36190.1	MGG_13931T0
LOC_Os07g36980.1	MGG_14847T0
LOC_Os10g06760.1	MGG_14773T0
LOC_Os06g45630.1	MGG_07638T0
LOC_Os06g17285.1	MGG_01822T0
LOC_Os01g02560.1	MGG_08689T0
LOC_Os01g14932.2	MGG_14773T0
LOC_Os06g03970.1	MGG_06320T0
LOC_Os06g43270.1	MGG_05074T0
LOC_Os07g05370.1	MGG_11326T0
LOC_Os05g17604.1	MGG_09565T0
LOC_Os10g02720.2	MGG_00760T0
LOC_Os08g01270.3	MGG_07003T0
LOC_Os02g38080.2	MGG_05376T0
LOC_Os09g18159.1	MGG_00700T0
LOC_Os06g50340.1	MGG_10268T0
LOC_Os09g19700.1	MGG_07003T0
LOC_Os09g18010.1	MGG_14620T0
LOC_Os07g22710.4	MGG_06760T0
LOC_Os12g07990.1	MGG_02757T0
LOC_Os02g14530.1	MGG_06399T0
LOC_Os06g50340.1	MGG_06482T0
LOC_Os03g53410.1	MGG_04943T0
LOC_Os03g56270.1	MGG_07291T0
LOC_Os04g54120.1	MGG_02810T0
LOC_Os07g22710.4	MGG_01795T0
LOC_Os02g35760.1	MGG_01795T0
LOC_Os09g18010.1	MGG_00925T0
LOC_Os01g61590.1	MGG_10826T0
LOC_Os07g33110.1	MGG_10826T0
LOC_Os05g44990.1	MGG_02832T0
LOC_Os01g70410.1	MGG_04790T0
LOC_Os12g10740.1	MGG_05074T0
LOC_Os12g31470.1	MGG_14773T0
LOC_Os02g07960.3	MGG_06928T0
LOC_Os01g43410.1	MGG_06514T0
LOC_Os11g14050.1	MGG_09960T0
LOC_Os08g15060.1	MGG_06320T0
LOC_Os04g56360.1	MGG_05376T0
LOC_Os04g45920.1	MGG_05397T0
LOC_Os12g01700.1	MGG_03696T0
LOC_Os06g04370.1	MGG_09912T0
LOC_Os03g18630.1	MGG_08689T0
LOC_Os07g33110.3	MGG_08689T0
LOC_Os07g38120.1	MGG_02832T0
LOC_Os02g57420.1	MGG_10596T0
LOC_Os07g35380.1	MGG_09960T0
LOC_Os11g13860.1	MGG_06382T0
LOC_Os11g07060.5	MGG_06320T0
LOC_Os09g19229.1	MGG_01279T0
LOC_Os08g01270.2	MGG_00479T0
LOC_Os07g20610.1	MGG_01596T0
LOC_Os01g39600.1	MGG_00345T0
LOC_Os09g36180.1	MGG_01596T0
LOC_Os04g54002.1	MGG_14773T0
LOC_Os03g60710.1	MGG_04905T0
LOC_Os12g19290.1	MGG_00345T0
LOC_Os01g66860.2	MGG_04943T0
LOC_Os01g70410.3	MGG_14620T0
LOC_Os12g37980.1	MGG_01260T0
LOC_Os07g48310.1	MGG_04790T0
LOC_Os06g17285.2	MGG_15325T0
LOC_Os01g60060.1	MGG_01279T0
LOC_Os12g07230.1	MGG_08547T0
LOC_Os03g21510.3	MGG_14773T0
LOC_Os01g36080.3	MGG_09519T0
LOC_Os03g08550.2	MGG_06393T0
LOC_Os08g04420.1	MGG_02810T0
LOC_Os05g39090.1	MGG_06421T0
LOC_Os02g42110.1	MGG_01998T0
LOC_Os10g41490.2	MGG_08689T0
LOC_Os04g54110.1	MGG_02016T0
LOC_Os01g53640.1	MGG_06368T0
LOC_Os10g10130.3	MGG_02757T0
LOC_Os06g13320.1	MGG_06928T0
LOC_Os02g02040.5	MGG_08689T0
LOC_Os02g58610.1	MGG_00700T0
LOC_Os08g34640.1	MGG_14773T0
LOC_Os09g39640.1	MGG_09912T0
LOC_Os04g49460.1	MGG_04790T0
LOC_Os05g01780.1	MGG_00803T0
LOC_Os05g17604.3	MGG_05397T0
LOC_Os08g34380.1	MGG_08689T0
LOC_Os02g10110.1	MGG_12118T0
LOC_Os04g42740.1	MGG_01596T0
LOC_Os04g57630.1	MGG_02757T0
LOC_Os05g12680.1	MGG_01260T0
LOC_Os07g04190.1	MGG_02757T0
LOC_Os08g42750.1	MGG_02944T0
LOC_Os01g18800.1	MGG_02757T0
LOC_Os01g57560.1	MGG_08689T0
LOC_Os01g53640.1	MGG_12118T0
LOC_Os07g47230.1	MGG_04790T0
LOC_Os05g17604.2	MGG_01596T0
LOC_Os06g38760.1	MGG_06368T0
LOC_Os03g07430.3	MGG_03696T0
LOC_Os02g50970.1	MGG_08643T0
LOC_Os02g44920.1	MGG_10268T0
LOC_Os09g37230.1	MGG_01822T0
LOC_Os08g38320.3	MGG_08689T0
LOC_Os06g16070.1	MGG_00800T0
LOC_Os06g04370.1	MGG_00700T0
LOC_Os01g21970.1	MGG_02832T0
LOC_Os11g39420.1	MGG_08689T0
LOC_Os02g06570.2	MGG_00803T0
LOC_Os03g56270.2	MGG_02757T0
LOC_Os06g47820.1	MGG_04475T0
LOC_Os01g36080.3	MGG_15325T0
LOC_Os01g74470.1	MGG_04899T0
LOC_Os02g38080.2	MGG_03026T0
LOC_Os10g04730.1	MGG_08746T0
LOC_Os11g40550.1	MGG_01795T0
LOC_Os02g58610.1	MGG_13401T0
LOC_Os04g22470.1	MGG_09960T0
LOC_Os05g51560.2	MGG_09960T0
LOC_Os05g50120.1	MGG_01217T0
LOC_Os07g36544.1	MGG_00700T0
LOC_Os01g02040.1	MGG_06393T0
LOC_Os02g50970.1	MGG_01822T0
LOC_Os09g27010.1	MGG_08689T0
LOC_Os01g42294.1	MGG_01998T0
LOC_Os10g05400.1	MGG_13349T0
LOC_Os11g07120.2	MGG_01196T0
LOC_Os07g48290.2	MGG_04100T0
LOC_Os05g16740.1	MGG_02757T0
LOC_Os09g33630.1	MGG_06928T0
LOC_Os12g07800.1	MGG_09960T0
LOC_Os07g49470.1	MGG_04100T0
LOC_Os09g36320.1	MGG_06928T0
LOC_Os02g12810.2	MGG_00700T0
LOC_Os08g10310.1	MGG_06413T0
LOC_Os05g25450.2	MGG_00183T0
LOC_Os06g03970.1	MGG_02757T0
LOC_Os01g67340.1	MGG_10596T0
LOC_Os03g03660.2	MGG_03696T0
LOC_Os02g03410.2	MGG_10268T0
LOC_Os02g39560.1	MGG_07291T0
LOC_Os04g56090.1	MGG_04790T0
LOC_Os05g30870.2	MGG_07003T0
LOC_Os04g54140.1	MGG_06320T0
LOC_Os03g03660.3	MGG_12821T0
LOC_Os06g27890.2	MGG_06320T0
LOC_Os04g41310.2	MGG_00345T0
LOC_Os01g19150.1	MGG_08689T0
LOC_Os01g45620.1	MGG_12821T0
LOC_Os04g54080.1	MGG_03696T0
LOC_Os03g07430.2	MGG_01362T0
LOC_Os02g09359.1	MGG_07638T0
LOC_Os08g17410.1	MGG_07291T0
LOC_Os05g11750.2	MGG_04905T0
LOC_Os07g35790.1	MGG_01362T0
LOC_Os01g19150.2	MGG_01596T0
LOC_Os04g24300.1	MGG_01998T0
LOC_Os09g17970.1	MGG_07291T0
LOC_Os05g43570.3	MGG_06482T0
LOC_Os07g47230.1	MGG_09960T0
LOC_Os05g44030.1	MGG_06382T0
LOC_Os07g35260.1	MGG_09912T0
LOC_Os10g39010.1	MGG_14847T0
LOC_Os02g46090.1	MGG_06413T0
LOC_Os01g66610.1	MGG_02757T0
LOC_Os01g14932.1	MGG_07012T0
LOC_Os02g57420.1	MGG_14847T0
LOC_Os07g35140.1	MGG_01816T0
LOC_Os08g33090.1	MGG_06382T0
LOC_Os04g52860.1	MGG_08643T0
LOC_Os12g06670.1	MGG_12944T0
LOC_Os10g34220.1	MGG_07291T0
LOC_Os10g10130.5	MGG_04790T0
LOC_Os03g35600.1	MGG_06421T0
LOC_Os07g35260.1	MGG_07638T0
LOC_Os03g56270.1	MGG_06368T0
LOC_Os12g03650.1	MGG_06382T0
LOC_Os02g03060.1	MGG_01596T0
LOC_Os07g35280.1	MGG_08689T0
LOC_Os02g29070.1	MGG_12821T0
LOC_Os07g35790.1	MGG_02832T0
LOC_Os04g58990.1	MGG_12821T0
LOC_Os04g23760.1	MGG_00803T0
LOC_Os04g41310.1	MGG_13931T0
LOC_Os04g15580.1	MGG_07638T0
LOC_Os09g19140.1	MGG_00925T0
LOC_Os01g20900.1	MGG_01998T0
LOC_Os08g10150.1	MGG_01998T0
LOC_Os01g60060.1	MGG_12821T0
LOC_Os04g54010.1	MGG_08746T0
LOC_Os01g57510.1	MGG_03026T0
LOC_Os01g59570.1	MGG_10596T0
LOC_Os01g05980.1	MGG_12821T0
LOC_Os07g48760.1	MGG_06320T0
LOC_Os01g57480.1	MGG_02061T0
LOC_Os11g07240.1	MGG_05220T0
LOC_Os07g31190.1	MGG_10181T0
LOC_Os03g03660.2	MGG_06420T0
LOC_Os03g12470.1	MGG_14847T0
LOC_Os10g07556.1	MGG_04790T0
LOC_Os01g01410.2	MGG_11326T0
LOC_Os05g16740.1	MGG_01279T0
LOC_Os05g01040.2	MGG_15325T0
LOC_Os09g39930.1	MGG_06482T0
LOC_Os09g38700.1	MGG_01362T0
LOC_Os04g24510.1	MGG_14773T0
LOC_Os11g10640.1	MGG_06320T0
LOC_Os01g60280.1	MGG_00345T0
LOC_Os03g30890.2	MGG_06599T0
LOC_Os01g01410.1	MGG_00925T0
LOC_Os09g18594.1	MGG_00700T0
LOC_Os10g25550.1	MGG_06514T0
LOC_Os02g54510.1	MGG_09413T0
LOC_Os08g05710.1	MGG_09931T0
LOC_Os02g46090.1	MGG_01998T0
LOC_Os01g26390.1	MGG_02757T0
LOC_Os09g38840.1	MGG_10268T0
LOC_Os06g48980.1	MGG_04790T0
LOC_Os01g70410.3	MGG_00800T0
LOC_Os08g10300.1	MGG_09413T0
LOC_Os03g07430.3	MGG_12944T0
LOC_Os04g39650.1	MGG_06421T0
LOC_Os01g74550.1	MGG_05220T0
LOC_Os04g39650.1	MGG_04475T0
LOC_Os01g55440.1	MGG_06599T0
LOC_Os03g28300.1	MGG_06393T0
LOC_Os12g27520.1	MGG_06320T0
LOC_Os09g38840.1	MGG_14773T0
LOC_Os01g41870.2	MGG_04790T0
LOC_Os06g49260.1	MGG_06420T0
LOC_Os06g17285.1	MGG_09519T0
LOC_Os08g12750.1	MGG_02944T0
LOC_Os10g39010.2	MGG_03696T0
LOC_Os08g42580.4	MGG_05312T0
LOC_Os02g01800.1	MGG_00803T0
LOC_Os03g03660.4	MGG_00925T0
LOC_Os01g15470.1	MGG_01998T0
LOC_Os08g14940.1	MGG_06420T0
LOC_Os01g21970.1	MGG_04905T0
LOC_Os06g43270.1	MGG_09296T0
LOC_Os07g22710.3	MGG_02810T0
LOC_Os12g41710.1	MGG_00183T0
LOC_Os06g27890.2	MGG_12821T0
LOC_Os07g35750.1	MGG_15325T0
LOC_Os03g03660.2	MGG_01362T0
LOC_Os03g07430.3	MGG_03026T0
LOC_Os09g19160.1	MGG_01260T0
LOC_Os02g43430.1	MGG_04790T0
LOC_Os11g35274.1	MGG_08643T0
LOC_Os07g35300.1	MGG_06320T0
LOC_Os11g28104.1	MGG_02757T0
LOC_Os01g41870.1	MGG_14773T0
LOC_Os01g49614.1	MGG_02061T0
LOC_Os07g35260.1	MGG_14620T0
LOC_Os02g03410.1	MGG_10268T0
LOC_Os04g49510.4	MGG_01596T0
LOC_Os09g39320.1	MGG_06514T0
LOC_Os03g17300.2	MGG_11326T0
LOC_Os03g03280.1	MGG_14620T0
LOC_Os05g50810.1	MGG_00883T0
LOC_Os05g44930.1	MGG_10826T0
LOC_Os02g57560.1	MGG_06599T0
LOC_Os02g10110.1	MGG_01362T0
LOC_Os09g39320.1	MGG_09519T0
LOC_Os04g23760.1	MGG_09960T0
LOC_Os12g40419.1	MGG_04790T0
LOC_Os02g54510.2	MGG_01279T0
LOC_Os02g13460.1	MGG_06320T0
LOC_Os02g03060.1	MGG_09960T0
LOC_Os05g46760.1	MGG_02757T0
LOC_Os01g57560.1	MGG_08643T0
LOC_Os08g40280.1	MGG_12118T0
LOC_Os07g08860.1	MGG_00803T0
LOC_Os07g41140.1	MGG_14847T0
LOC_Os02g39560.2	MGG_00479T0
LOC_Os10g07548.1	MGG_01998T0
LOC_Os09g19160.1	MGG_09413T0
LOC_Os08g07760.1	MGG_09960T0
LOC_Os11g14420.1	MGG_12944T0
LOC_Os07g33110.1	MGG_01196T0
LOC_Os01g61590.1	MGG_01196T0
LOC_Os01g60060.1	MGG_08689T0
LOC_Os10g07556.1	MGG_04475T0
LOC_Os11g35274.1	MGG_02061T0
LOC_Os03g03660.4	MGG_06399T0
LOC_Os06g29810.2	MGG_14847T0
LOC_Os08g14990.1	MGG_12122T0
LOC_Os01g10450.2	MGG_07003T0
LOC_Os05g44990.1	MGG_13401T0
LOC_Os08g10320.3	MGG_08547T0
LOC_Os02g02040.2	MGG_02757T0
LOC_Os06g43840.1	MGG_06399T0
LOC_Os11g47240.2	MGG_11326T0
LOC_Os02g05730.1	MGG_06482T0
LOC_Os03g07430.2	MGG_06420T0
LOC_Os03g08550.1	MGG_01998T0
LOC_Os07g35290.1	MGG_00479T0
LOC_Os10g04730.1	MGG_02757T0
LOC_Os05g51400.1	MGG_14773T0
LOC_Os11g02830.1	MGG_05376T0
LOC_Os04g34390.1	MGG_06320T0
LOC_Os03g24930.1	MGG_04100T0
LOC_Os08g42580.1	MGG_06393T0
LOC_Os01g66250.1	MGG_12821T0
LOC_Os01g70410.2	MGG_08547T0
LOC_Os07g42940.2	MGG_09960T0
LOC_Os11g06140.1	MGG_04790T0
LOC_Os01g42400.1	MGG_14847T0
LOC_Os10g07548.1	MGG_12821T0
LOC_Os06g17285.1	MGG_02061T0
LOC_Os09g18260.1	MGG_15325T0
LOC_Os08g39220.1	MGG_06760T0
LOC_Os05g20150.1	MGG_06482T0
LOC_Os06g49260.1	MGG_09413T0
LOC_Os04g29770.1	MGG_01816T0
LOC_Os08g40650.1	MGG_01362T0
LOC_Os11g07270.1	MGG_12118T0
LOC_Os09g19380.1	MGG_00803T0
LOC_Os03g43760.1	MGG_02944T0
LOC_Os05g50810.2	MGG_01260T0
LOC_Os01g57510.1	MGG_06482T0
LOC_Os02g02600.1	MGG_00803T0
LOC_Os09g24330.1	MGG_04100T0
LOC_Os04g13640.1	MGG_10181T0
LOC_Os12g34320.2	MGG_02757T0
LOC_Os04g22470.1	MGG_04660T0
LOC_Os05g13770.1	MGG_10596T0
LOC_Os11g45280.1	MGG_13349T0
LOC_Os08g35600.1	MGG_08746T0
LOC_Os10g42950.4	MGG_14773T0
LOC_Os05g25540.1	MGG_02016T0
LOC_Os09g33910.1	MGG_05376T0
LOC_Os01g01740.1	MGG_00925T0
LOC_Os01g10840.1	MGG_04727T0
LOC_Os08g10290.1	MGG_14773T0
LOC_Os01g59580.1	MGG_06382T0
LOC_Os03g15250.1	MGG_04660T0
LOC_Os01g04520.1	MGG_06599T0
LOC_Os11g47240.1	MGG_07003T0
LOC_Os10g40060.4	MGG_14773T0
LOC_Os01g01740.1	MGG_05397T0
LOC_Os07g35260.1	MGG_00883T0
LOC_Os08g42750.1	MGG_12944T0
LOC_Os02g05730.1	MGG_01816T0
LOC_Os12g41710.1	MGG_12821T0
LOC_Os01g54480.2	MGG_01196T0
LOC_Os01g54480.3	MGG_14773T0
LOC_Os12g19290.1	MGG_00800T0
LOC_Os05g41270.1	MGG_08549T0
LOC_Os02g05730.1	MGG_13931T0
LOC_Os04g41310.1	MGG_10181T0
LOC_Os04g52840.2	MGG_05220T0
LOC_Os07g35140.1	MGG_02061T0
LOC_Os02g44920.1	MGG_13401T0
LOC_Os01g14510.1	MGG_04790T0
LOC_Os01g02700.1	MGG_08689T0
LOC_Os09g18260.1	MGG_14847T0
LOC_Os06g37670.1	MGG_01596T0
LOC_Os10g07556.1	MGG_00800T0
LOC_Os02g35760.1	MGG_00479T0
LOC_Os06g03610.1	MGG_04943T0
LOC_Os07g31190.1	MGG_05312T0
LOC_Os03g07430.1	MGG_09565T0
LOC_Os06g22810.1	MGG_12122T0
LOC_Os04g54002.1	MGG_06482T0
LOC_Os01g27020.4	MGG_06599T0
LOC_Os02g09740.2	MGG_06421T0
LOC_Os07g48290.1	MGG_10268T0
LOC_Os01g36080.3	MGG_08549T0
LOC_Os01g04230.1	MGG_00803T0
LOC_Os06g30130.2	MGG_06070T0
LOC_Os07g43570.1	MGG_08689T0
LOC_Os07g30990.1	MGG_01756T0
LOC_Os09g09500.1	MGG_14773T0
LOC_Os08g39220.1	MGG_02757T0
LOC_Os01g53640.1	MGG_06421T0
LOC_Os07g05370.1	MGG_04943T0
LOC_Os03g07430.5	MGG_09912T0
LOC_Os06g06960.1	MGG_06599T0
LOC_Os11g02305.1	MGG_04790T0
LOC_Os12g42520.1	MGG_01998T0
LOC_Os04g30030.1	MGG_12821T0
LOC_Os04g52860.1	MGG_12122T0
LOC_Os04g41100.4	MGG_08689T0
LOC_Os09g18010.1	MGG_12408T0
LOC_Os07g37810.2	MGG_07012T0
LOC_Os02g50970.1	MGG_03729T0
LOC_Os09g38840.1	MGG_05312T0
LOC_Os06g46330.1	MGG_06760T0
LOC_Os08g10320.1	MGG_00803T0
LOC_Os05g50810.1	MGG_12408T0
LOC_Os12g40279.1	MGG_06514T0
LOC_Os04g54120.1	MGG_06760T0
LOC_Os01g70130.2	MGG_00803T0
LOC_Os11g01620.1	MGG_07012T0
LOC_Os03g57450.1	MGG_12944T0
LOC_Os04g41100.1	MGG_08689T0
LOC_Os04g39180.1	MGG_01596T0
LOC_Os06g06760.2	MGG_04790T0
LOC_Os03g24930.1	MGG_10596T0
LOC_Os02g10110.1	MGG_14847T0
LOC_Os06g44430.1	MGG_01816T0
LOC_Os02g06930.3	MGG_06393T0
LOC_Os06g16070.1	MGG_01279T0
LOC_Os09g33910.1	MGG_02944T0
LOC_Os09g09500.1	MGG_14847T0
LOC_Os07g03970.1	MGG_08689T0
LOC_Os01g02040.1	MGG_01260T0
LOC_Os01g12720.1	MGG_05074T0
LOC_Os01g66860.2	MGG_00800T0
LOC_Os10g39010.1	MGG_05376T0
LOC_Os04g51950.1	MGG_00479T0
LOC_Os05g17050.1	MGG_02016T0
LOC_Os10g34220.1	MGG_10826T0
LOC_Os01g57490.1	MGG_09413T0
LOC_Os02g40200.1	MGG_06382T0
LOC_Os09g18020.1	MGG_09296T0
LOC_Os08g42580.4	MGG_03696T0
LOC_Os01g36080.3	MGG_04660T0
LOC_Os02g48210.1	MGG_02757T0
LOC_Os09g33630.1	MGG_07003T0
LOC_Os11g40550.1	MGG_01596T0
LOC_Os02g32610.2	MGG_03026T0
LOC_Os11g06780.1	MGG_06320T0
LOC_Os10g39010.1	MGG_01816T0
LOC_Os04g56110.3	MGG_00883T0
LOC_Os12g44320.1	MGG_08689T0
LOC_Os02g06160.1	MGG_02757T0
LOC_Os12g03970.1	MGG_02016T0
LOC_Os11g07170.1	MGG_08689T0
LOC_Os03g07430.1	MGG_02051T0
LOC_Os04g35240.1	MGG_06599T0
LOC_Os07g35690.1	MGG_09413T0
LOC_Os01g39970.1	MGG_14773T0
LOC_Os04g47570.1	MGG_02757T0
LOC_Os01g09860.1	MGG_09296T0
LOC_Os07g08000.1	MGG_14847T0
LOC_Os11g07240.1	MGG_06382T0
LOC_Os03g16740.2	MGG_14773T0
LOC_Os05g32600.1	MGG_04790T0
LOC_Os05g33080.1	MGG_05074T0
LOC_Os11g14050.1	MGG_07638T0
LOC_Os01g10450.1	MGG_05397T0
LOC_Os09g18594.1	MGG_10596T0
LOC_Os07g31250.1	MGG_14620T0
LOC_Os04g54010.1	MGG_04475T0
LOC_Os09g19700.1	MGG_09565T0
LOC_Os07g43570.1	MGG_01596T0
LOC_Os01g14926.1	MGG_02051T0
LOC_Os04g58910.1	MGG_05376T0
LOC_Os01g07870.1	MGG_00141T0
LOC_Os09g18260.1	MGG_02757T0
LOC_Os05g17604.2	MGG_09960T0
LOC_Os04g39930.1	MGG_01998T0
LOC_Os11g47180.1	MGG_12122T0
LOC_Os11g39370.2	MGG_02061T0
LOC_Os08g10310.1	MGG_06421T0
LOC_Os11g36190.1	MGG_06482T0
LOC_Os04g56110.1	MGG_04905T0
LOC_Os03g12470.1	MGG_07291T0
LOC_Os02g34750.1	MGG_06382T0
LOC_Os09g33630.3	MGG_07638T0
LOC_Os01g09860.1	MGG_06760T0
LOC_Os05g01040.2	MGG_08549T0
LOC_Os12g37570.2	MGG_01362T0
LOC_Os05g17050.1	MGG_02810T0
LOC_Os01g09860.1	MGG_12118T0
LOC_Os05g04610.1	MGG_02583T0
LOC_Os04g30040.2	MGG_02757T0
LOC_Os10g25090.1	MGG_12408T0
LOC_Os12g41260.1	MGG_05312T0
LOC_Os05g44770.1	MGG_03696T0
LOC_Os11g14050.2	MGG_04660T0
LOC_Os01g01410.1	MGG_06599T0
LOC_Os02g06930.1	MGG_01596T0
LOC_Os11g07120.2	MGG_01279T0
LOC_Os07g38120.1	MGG_06928T0
LOC_Os02g35760.1	MGG_14773T0
LOC_Os01g02290.1	MGG_02757T0
LOC_Os02g05940.1	MGG_09413T0
LOC_Os03g17980.1	MGG_08689T0
LOC_Os08g40170.1	MGG_01596T0
LOC_Os12g41180.1	MGG_06400T0
LOC_Os07g30510.1	MGG_07012T0
LOC_Os11g35274.1	MGG_07012T0
LOC_Os06g18000.1	MGG_08689T0
LOC_Os05g30870.3	MGG_06413T0
LOC_Os01g66860.3	MGG_05312T0
LOC_Os07g36590.1	MGG_09519T0
LOC_Os06g51170.1	MGG_06599T0
LOC_Os07g38120.1	MGG_12122T0
LOC_Os09g33860.1	MGG_08547T0
LOC_Os02g32610.2	MGG_13401T0
LOC_Os05g01040.3	MGG_01816T0
LOC_Os05g32360.1	MGG_04790T0
LOC_Os07g28820.1	MGG_05074T0
LOC_Os06g43840.1	MGG_01822T0
LOC_Os03g44020.1	MGG_06320T0
LOC_Os11g47180.1	MGG_12821T0
LOC_Os03g06410.1	MGG_06599T0
LOC_Os09g38700.1	MGG_06070T0
LOC_Os10g38920.1	MGG_06760T0
LOC_Os12g31560.1	MGG_06599T0
LOC_Os10g29620.1	MGG_04943T0
LOC_Os10g39420.1	MGG_00800T0
LOC_Os05g33080.1	MGG_08643T0
LOC_Os04g56120.1	MGG_09960T0
LOC_Os08g17410.1	MGG_10826T0
LOC_Os06g03610.1	MGG_13931T0
LOC_Os03g02320.1	MGG_06382T0
LOC_Os08g25430.2	MGG_01596T0
LOC_Os04g56080.1	MGG_06320T0
LOC_Os02g12660.1	MGG_06320T0
LOC_Os02g39560.1	MGG_03026T0
LOC_Os02g56400.1	MGG_03026T0
LOC_Os02g03410.2	MGG_01822T0
LOC_Os11g47180.1	MGG_03729T0
LOC_Os09g19140.1	MGG_05376T0
LOC_Os11g35220.1	MGG_00803T0
LOC_Os05g11750.1	MGG_05312T0
LOC_Os02g12030.1	MGG_14773T0
LOC_Os08g14950.1	MGG_00479T0
LOC_Os12g07990.1	MGG_12821T0
LOC_Os07g35340.2	MGG_00803T0
LOC_Os03g03660.1	MGG_08549T0
LOC_Os07g36570.1	MGG_01822T0
LOC_Os03g02680.1	MGG_09960T0
LOC_Os06g17285.1	MGG_05376T0
LOC_Os05g11750.3	MGG_13401T0
LOC_Os05g41270.1	MGG_08643T0
LOC_Os06g40370.1	MGG_06320T0
LOC_Os12g24550.1	MGG_00803T0
LOC_Os07g48730.1	MGG_06760T0
LOC_Os04g29770.1	MGG_04660T0
LOC_Os02g06930.3	MGG_06514T0
LOC_Os09g09220.1	MGG_12821T0
LOC_Os04g24290.1	MGG_09960T0
LOC_Os01g39600.1	MGG_02810T0
LOC_Os07g35140.1	MGG_09912T0
LOC_Os11g47180.1	MGG_08746T0
LOC_Os12g40279.1	MGG_07638T0
LOC_Os02g44920.1	MGG_00183T0
LOC_Os06g09230.2	MGG_04790T0
LOC_Os01g35184.2	MGG_06400T0
LOC_Os06g45300.2	MGG_06368T0
LOC_Os06g09230.2	MGG_10268T0
LOC_Os02g12810.2	MGG_04100T0
LOC_Os06g46330.1	MGG_10181T0
LOC_Os03g12570.1	MGG_07638T0
LOC_Os11g45540.1	MGG_05397T0
LOC_Os08g10320.1	MGG_00700T0
LOC_Os10g04720.1	MGG_00803T0
LOC_Os11g35500.1	MGG_05376T0
LOC_Os01g12790.1	MGG_11326T0
LOC_Os11g47310.1	MGG_08547T0
LOC_Os08g04420.2	MGG_10826T0
LOC_Os05g43570.3	MGG_03696T0
LOC_Os05g25540.1	MGG_09960T0
LOC_Os07g36570.1	MGG_10268T0
LOC_Os08g01270.2	MGG_08689T0
LOC_Os03g56270.1	MGG_06413T0
LOC_Os03g17300.4	MGG_08547T0
LOC_Os07g33110.4	MGG_05397T0
LOC_Os07g35580.1	MGG_01260T0
LOC_Os02g54510.1	MGG_01822T0
LOC_Os03g51040.1	MGG_01279T0
LOC_Os07g35004.1	MGG_09519T0
LOC_Os02g06930.1	MGG_09960T0
LOC_Os05g01040.1	MGG_07291T0
LOC_Os02g53750.1	MGG_03026T0
LOC_Os01g09860.1	MGG_08689T0
LOC_Os03g43590.1	MGG_01268T0
LOC_Os04g56110.2	MGG_09413T0
LOC_Os03g51040.1	MGG_07003T0
LOC_Os10g39010.3	MGG_01362T0
LOC_Os09g18360.1	MGG_08689T0
LOC_Os01g19160.2	MGG_14847T0
LOC_Os03g08380.1	MGG_09931T0
LOC_Os03g06410.1	MGG_06368T0
LOC_Os11g47180.1	MGG_09413T0
LOC_Os07g43560.1	MGG_08689T0
LOC_Os07g33110.4	MGG_12944T0
LOC_Os03g39150.1	MGG_06599T0
LOC_Os06g07230.1	MGG_07638T0
LOC_Os07g35140.1	MGG_09565T0
LOC_Os06g43840.1	MGG_10268T0
LOC_Os03g03880.1	MGG_09960T0
LOC_Os11g07240.1	MGG_13931T0
LOC_Os01g57480.1	MGG_09960T0
LOC_Os02g54510.1	MGG_08643T0
LOC_Os03g21230.1	MGG_01822T0
LOC_Os05g41370.1	MGG_06382T0
LOC_Os12g37570.1	MGG_08689T0
LOC_Os09g33630.2	MGG_06928T0
LOC_Os05g17604.3	MGG_00925T0
LOC_Os02g58520.1	MGG_09519T0
LOC_Os09g25090.1	MGG_06382T0
LOC_Os04g30040.2	MGG_06320T0
LOC_Os06g16070.1	MGG_07638T0
LOC_Os06g35160.1	MGG_06382T0
LOC_Os07g10630.1	MGG_08746T0
LOC_Os01g68870.1	MGG_08689T0
LOC_Os01g51290.1	MGG_09960T0
LOC_Os08g10320.1	MGG_09912T0
LOC_Os10g19160.1	MGG_02757T0
LOC_Os04g49510.2	MGG_07291T0
LOC_Os01g20900.3	MGG_02051T0
LOC_Os07g35140.2	MGG_07012T0
LOC_Os03g60710.1	MGG_00883T0
LOC_Os08g14950.1	MGG_09565T0
LOC_Os07g30510.1	MGG_04100T0
LOC_Os06g47820.1	MGG_06070T0
LOC_Os05g11750.2	MGG_00925T0
LOC_Os05g25450.2	MGG_06421T0
LOC_Os09g18530.1	MGG_08746T0
LOC_Os02g54510.3	MGG_04790T0
LOC_Os03g17300.1	MGG_11326T0
LOC_Os10g10130.1	MGG_00803T0
LOC_Os02g35760.2	MGG_06382T0
LOC_Os04g56360.1	MGG_10268T0
LOC_Os02g09740.1	MGG_03696T0
LOC_Os09g18360.1	MGG_09565T0
LOC_Os06g50340.1	MGG_02944T0
LOC_Os05g11750.3	MGG_02944T0
LOC_Os09g39640.1	MGG_06420T0
LOC_Os01g54350.1	MGG_10268T0
LOC_Os03g43590.1	MGG_06881T0
LOC_Os07g32400.3	MGG_14847T0
LOC_Os06g49260.1	MGG_10826T0
LOC_Os03g17300.2	MGG_06760T0
LOC_Os04g41310.2	MGG_10596T0
LOC_Os05g44990.1	MGG_06760T0
LOC_Os03g06410.1	MGG_09960T0
LOC_Os05g15720.1	MGG_06420T0
LOC_Os04g53994.1	MGG_08547T0
LOC_Os07g40630.1	MGG_01596T0
LOC_Os07g35140.2	MGG_01998T0
LOC_Os06g12590.1	MGG_03026T0
LOC_Os11g36190.1	MGG_10181T0
LOC_Os01g20900.2	MGG_02944T0
LOC_Os05g06990.1	MGG_14773T0
LOC_Os12g30150.1	MGG_08549T0
LOC_Os02g07960.2	MGG_09296T0
LOC_Os01g50420.1	MGG_06382T0
LOC_Os04g56110.2	MGG_12944T0
LOC_Os03g08550.1	MGG_00760T0
LOC_Os02g35760.1	MGG_06070T0
LOC_Os01g20900.2	MGG_07003T0
LOC_Os04g54070.1	MGG_06928T0
LOC_Os06g49170.1	MGG_09960T0
LOC_Os10g29620.1	MGG_03026T0
LOC_Os09g17970.1	MGG_03696T0
LOC_Os08g01270.3	MGG_06514T0
LOC_Os01g50400.1	MGG_04790T0
LOC_Os03g54900.1	MGG_06320T0
LOC_Os07g42200.1	MGG_12821T0
LOC_Os12g37570.2	MGG_13931T0
LOC_Os07g06740.1	MGG_13349T0
LOC_Os12g01700.1	MGG_07638T0
LOC_Os04g49510.4	MGG_14773T0
LOC_Os04g13640.1	MGG_06421T0
LOC_Os05g46750.1	MGG_06382T0
LOC_Os03g17300.4	MGG_08689T0
LOC_Os04g12600.1	MGG_06320T0
LOC_Os02g38080.1	MGG_08643T0
LOC_Os07g28820.1	MGG_12944T0
LOC_Os02g02780.1	MGG_01196T0
LOC_Os09g18260.1	MGG_09912T0
LOC_Os05g16824.1	MGG_01596T0
LOC_Os04g54120.1	MGG_14847T0
LOC_Os02g39560.1	MGG_03696T0
LOC_Os03g35600.1	MGG_03729T0
LOC_Os01g38900.1	MGG_09519T0
LOC_Os02g12810.2	MGG_04790T0
LOC_Os06g43030.1	MGG_13401T0
LOC_Os08g12750.1	MGG_12944T0
LOC_Os11g10640.1	MGG_04790T0
LOC_Os10g05400.1	MGG_01362T0
LOC_Os06g04370.1	MGG_04660T0
LOC_Os08g35600.1	MGG_14620T0
LOC_Os09g25090.1	MGG_14773T0
LOC_Os02g54510.3	MGG_08643T0
LOC_Os07g35810.1	MGG_08689T0
LOC_Os12g43660.1	MGG_12821T0
LOC_Os02g06930.4	MGG_04905T0
LOC_Os03g27990.1	MGG_09413T0
LOC_Os11g34624.1	MGG_10181T0
LOC_Os01g59560.1	MGG_01596T0
LOC_Os01g41870.2	MGG_06320T0
LOC_Os04g45730.1	MGG_04790T0
LOC_Os08g39460.1	MGG_01596T0
LOC_Os01g20900.2	MGG_08549T0
LOC_Os07g38120.1	MGG_00883T0
LOC_Os01g57940.1	MGG_01998T0
LOC_Os01g45520.1	MGG_06599T0
LOC_Os12g41710.1	MGG_13931T0
LOC_Os09g18594.2	MGG_08549T0
LOC_Os11g14420.1	MGG_00760T0
LOC_Os01g60060.1	MGG_02944T0
LOC_Os01g03370.1	MGG_06599T0
LOC_Os07g48290.1	MGG_06760T0
LOC_Os09g19510.1	MGG_04475T0
LOC_Os11g04170.1	MGG_13931T0
LOC_Os06g40030.1	MGG_06320T0
LOC_Os07g35004.1	MGG_07638T0
LOC_Os07g35690.1	MGG_15325T0
LOC_Os02g38080.1	MGG_04943T0
LOC_Os03g06410.1	MGG_01596T0
LOC_Os09g19350.1	MGG_09565T0
LOC_Os08g01830.1	MGG_02757T0
LOC_Os05g40270.12	MGG_09960T0
LOC_Os11g35120.1	MGG_14847T0
LOC_Os01g06280.2	MGG_01196T0
LOC_Os04g14560.1	MGG_12122T0
LOC_Os09g19510.1	MGG_03696T0
LOC_Os09g38700.1	MGG_04475T0
LOC_Os06g29080.1	MGG_00345T0
LOC_Os06g30130.1	MGG_15325T0
LOC_Os04g15580.1	MGG_00803T0
LOC_Os01g43410.1	MGG_02757T0
LOC_Os04g24220.2	MGG_09960T0
LOC_Os10g29620.1	MGG_06413T0
LOC_Os02g12450.1	MGG_14773T0
LOC_Os03g50810.1	MGG_07012T0
LOC_Os10g06510.1	MGG_04790T0
LOC_Os10g17910.1	MGG_06382T0
LOC_Os10g25550.1	MGG_00760T0
LOC_Os12g41260.1	MGG_06393T0
LOC_Os08g02990.1	MGG_12821T0
LOC_Os05g25370.1	MGG_07291T0
LOC_Os04g56360.1	MGG_05220T0
LOC_Os02g57420.1	MGG_04905T0
LOC_Os07g36590.1	MGG_06514T0
LOC_Os04g56110.1	MGG_08689T0
LOC_Os07g31130.1	MGG_04790T0
LOC_Os11g26130.1	MGG_08689T0
LOC_Os09g38840.1	MGG_12821T0
LOC_Os02g14530.1	MGG_02061T0
LOC_Os06g12590.1	MGG_00760T0
LOC_Os06g47700.1	MGG_14847T0
LOC_Os05g44290.1	MGG_00345T0
LOC_Os08g39180.1	MGG_06420T0
LOC_Os04g23760.1	MGG_09505T0
LOC_Os06g40030.1	MGG_08689T0
LOC_Os10g02720.1	MGG_06928T0
LOC_Os02g18430.1	MGG_08689T0
LOC_Os01g49614.1	MGG_02832T0
LOC_Os10g36710.1	MGG_02757T0
LOC_Os05g17604.2	MGG_07291T0
LOC_Os02g05480.1	MGG_01196T0
LOC_Os10g29620.1	MGG_09413T0
LOC_Os11g04170.1	MGG_09413T0
LOC_Os11g47240.1	MGG_06368T0
LOC_Os08g35600.1	MGG_06599T0
LOC_Os05g25450.2	MGG_09960T0
LOC_Os08g14940.1	MGG_14773T0
LOC_Os02g39010.1	MGG_09960T0
LOC_Os07g35750.1	MGG_06368T0
LOC_Os07g37810.2	MGG_08689T0
LOC_Os01g10450.2	MGG_06421T0
LOC_Os07g04820.1	MGG_02757T0
LOC_Os02g07960.3	MGG_01822T0
LOC_Os02g09740.1	MGG_01998T0
LOC_Os04g13640.1	MGG_06482T0
LOC_Os02g12810.3	MGG_03026T0
LOC_Os12g12860.1	MGG_01816T0
LOC_Os04g22470.1	MGG_00183T0
LOC_Os01g20900.3	MGG_01816T0
LOC_Os02g05820.1	MGG_04660T0
LOC_Os04g03830.1	MGG_09960T0
LOC_Os03g56270.2	MGG_01998T0
LOC_Os10g39010.4	MGG_06514T0
LOC_Os09g09220.1	MGG_01816T0
LOC_Os05g40270.9	MGG_12408T0
LOC_Os02g07960.4	MGG_05074T0
LOC_Os11g47310.1	MGG_01816T0
LOC_Os02g05480.2	MGG_06599T0
LOC_Os05g17604.3	MGG_04660T0
LOC_Os06g27890.3	MGG_02757T0
LOC_Os02g02040.1	MGG_01998T0
LOC_Os09g33910.1	MGG_06413T0
LOC_Os02g32610.3	MGG_05376T0
LOC_Os07g35390.1	MGG_06382T0
LOC_Os07g33110.1	MGG_02016T0
LOC_Os05g30870.1	MGG_04100T0
LOC_Os02g12910.1	MGG_06421T0
LOC_Os03g59390.1	MGG_00183T0
LOC_Os07g34980.1	MGG_03026T0
LOC_Os01g61590.1	MGG_02016T0
LOC_Os03g56270.2	MGG_04100T0
LOC_Os11g28104.1	MGG_00883T0
LOC_Os01g43910.1	MGG_08840T0
LOC_Os08g04420.2	MGG_06760T0
LOC_Os06g26340.1	MGG_12821T0
LOC_Os06g49170.1	MGG_13401T0
LOC_Os05g06990.1	MGG_05312T0
LOC_Os04g47620.1	MGG_05220T0
LOC_Os02g32610.3	MGG_05220T0
LOC_Os03g18170.1	MGG_02757T0
LOC_Os08g38320.3	MGG_12821T0
LOC_Os02g07790.1	MGG_06420T0
LOC_Os09g39930.1	MGG_13931T0
LOC_Os04g15580.1	MGG_09960T0
LOC_Os05g30870.1	MGG_06382T0
LOC_Os03g55210.1	MGG_04790T0
LOC_Os10g39010.1	MGG_12944T0
LOC_Os05g41270.1	MGG_12821T0
LOC_Os11g36190.2	MGG_08549T0
LOC_Os02g04230.3	MGG_00803T0
LOC_Os01g56330.1	MGG_09519T0
LOC_Os02g57560.1	MGG_04790T0
LOC_Os01g48330.1	MGG_04943T0
LOC_Os11g01140.3	MGG_02757T0
LOC_Os02g12810.1	MGG_06393T0
LOC_Os08g34240.1	MGG_06320T0
LOC_Os04g41100.2	MGG_12821T0
LOC_Os11g01620.1	MGG_06368T0
LOC_Os07g42940.8	MGG_09960T0
LOC_Os08g40650.1	MGG_08746T0
LOC_Os05g06770.1	MGG_04081T0
LOC_Os09g08420.1	MGG_01998T0
LOC_Os04g52840.1	MGG_03026T0
LOC_Os04g54020.1	MGG_04475T0
LOC_Os09g27150.1	MGG_02757T0
LOC_Os09g18594.1	MGG_01279T0
LOC_Os01g26390.1	MGG_02810T0
LOC_Os04g34270.1	MGG_01596T0
LOC_Os06g50920.1	MGG_02944T0
LOC_Os01g66860.3	MGG_02757T0
LOC_Os09g29584.1	MGG_06599T0
LOC_Os05g44770.1	MGG_01795T0
LOC_Os06g47530.1	MGG_09960T0
LOC_Os04g29580.1	MGG_06599T0
LOC_Os01g19160.2	MGG_12821T0
LOC_Os03g63020.2	MGG_01268T0
LOC_Os03g56270.2	MGG_06393T0
LOC_Os07g05370.1	MGG_02944T0
LOC_Os05g16824.2	MGG_04790T0
LOC_Os01g09860.1	MGG_11326T0
LOC_Os07g36570.1	MGG_01362T0
LOC_Os01g67160.1	MGG_06382T0
LOC_Os12g07800.1	MGG_01998T0
LOC_Os02g10110.1	MGG_02810T0
LOC_Os11g47240.1	MGG_02061T0
LOC_Os07g04520.1	MGG_06599T0
LOC_Os04g59450.1	MGG_01217T0
LOC_Os06g12590.1	MGG_06420T0
LOC_Os07g35690.2	MGG_10826T0
LOC_Os04g38480.2	MGG_06320T0
LOC_Os12g30570.1	MGG_02944T0
LOC_Os03g50810.1	MGG_06420T0
LOC_Os01g47840.1	MGG_06382T0
LOC_Os06g09230.2	MGG_06070T0
LOC_Os01g66680.1	MGG_02757T0
LOC_Os11g01140.3	MGG_14773T0
LOC_Os05g44290.2	MGG_10268T0
LOC_Os02g12810.1	MGG_15325T0
LOC_Os05g40770.2	MGG_01196T0
LOC_Os05g17604.3	MGG_14847T0
LOC_Os06g48590.1	MGG_01217T0
LOC_Os02g12810.1	MGG_06928T0
LOC_Os11g01140.3	MGG_12821T0
LOC_Os02g56400.1	MGG_00760T0
LOC_Os04g03830.1	MGG_01596T0
LOC_Os03g17300.4	MGG_07638T0
LOC_Os06g45350.1	MGG_05376T0
LOC_Os05g34270.1	MGG_06760T0
LOC_Os02g54510.2	MGG_14847T0
LOC_Os05g24010.2	MGG_06599T0
LOC_Os09g39640.1	MGG_00345T0
LOC_Os11g36190.1	MGG_04943T0
LOC_Os02g12810.3	MGG_06421T0
LOC_Os05g43570.3	MGG_10596T0
LOC_Os01g66860.2	MGG_08643T0
LOC_Os02g09720.1	MGG_02583T0
LOC_Os07g35750.1	MGG_04475T0
[truncated: 57,432 more rows]
